# Supplementary material for: Revealing the immune cell subtype reconstitution profile in patients from the CLARITY study using deconvolution algorithms after cladribine tablets treatment
Source: Sci Rep. 2023 May 18;13:8067. doi: 10.1038/s41598-023-34384-5 (PMC10193326; doi:10.1038/s41598-023-34384-5)
Supplement: Supplementary file 2 — Supplementary Information 2. [file 41598_2023_34384_MOESM2_ESM.xlsx]

## Sheet: CLARITY_xcell
# The CLARITY trial (NCT00213135) was designed as a double-blind, placebo-controlled study to evaluate the efficacy and safety of oral cladribine in patients with RRMS. Expression profiling of the whole blood of 189 patients collected at week 96 post-baseline was performed using Human Array U133 Plus 2.0.
# Immune cell deconvolution score was generated using xCell R package v1.1 for each sample in the datasets. Cell types that are not generatlly present in the whole blood were removed from consideration.
sample.id	cell.type	deconvolution_score	treatment_arm	subject_gender	subject_age
xCell.aDC	HYB001	0	Cladribine High Dose	Female	21
xCell.B-cells	HYB001	0.19568	Cladribine High Dose	Female	21
xCell.Basophils	HYB001	0.00115338	Cladribine High Dose	Female	21
xCell.CD4+ memory T-cells	HYB001	0.0284215	Cladribine High Dose	Female	21
xCell.CD4+ naive T-cells	HYB001	0.114034	Cladribine High Dose	Female	21
xCell.CD4+ T-cells	HYB001	0.0889662	Cladribine High Dose	Female	21
xCell.CD4+ Tcm	HYB001	0.0467293	Cladribine High Dose	Female	21
xCell.CD4+ Tem	HYB001	3.75439e-19	Cladribine High Dose	Female	21
xCell.CD8+ naive T-cells	HYB001	0.0694801	Cladribine High Dose	Female	21
xCell.CD8+ T-cells	HYB001	0.0675149	Cladribine High Dose	Female	21
xCell.CD8+ Tcm	HYB001	0.0312381	Cladribine High Dose	Female	21
xCell.CD8+ Tem	HYB001	0.00207399	Cladribine High Dose	Female	21
xCell.cDC	HYB001	0	Cladribine High Dose	Female	21
xCell.Class-switched memory B-cells	HYB001	0.0959068	Cladribine High Dose	Female	21
xCell.CLP	HYB001	0.0698269	Cladribine High Dose	Female	21
xCell.CMP	HYB001	6.37062e-18	Cladribine High Dose	Female	21
xCell.DC	HYB001	0	Cladribine High Dose	Female	21
xCell.Eosinophils	HYB001	0.402377	Cladribine High Dose	Female	21
xCell.Erythrocytes	HYB001	0.229448	Cladribine High Dose	Female	21
xCell.GMP	HYB001	9.14754e-19	Cladribine High Dose	Female	21
xCell.HSC	HYB001	0	Cladribine High Dose	Female	21
xCell.iDC	HYB001	0.0436357	Cladribine High Dose	Female	21
xCell.Macrophages	HYB001	0.0138154	Cladribine High Dose	Female	21
xCell.Macrophages M1	HYB001	3.9949e-19	Cladribine High Dose	Female	21
xCell.Macrophages M2	HYB001	0.0569492	Cladribine High Dose	Female	21
xCell.Mast cells	HYB001	0.0168893	Cladribine High Dose	Female	21
xCell.Megakaryocytes	HYB001	0.258474	Cladribine High Dose	Female	21
xCell.Memory B-cells	HYB001	0.114922	Cladribine High Dose	Female	21
xCell.MEP	HYB001	6.82419e-19	Cladribine High Dose	Female	21
xCell.Monocytes	HYB001	0	Cladribine High Dose	Female	21
xCell.MPP	HYB001	0.0997406	Cladribine High Dose	Female	21
xCell.MSC	HYB001	0.37167	Cladribine High Dose	Female	21
xCell.naive B-cells	HYB001	0.100825	Cladribine High Dose	Female	21
xCell.Neutrophils	HYB001	0.0299116	Cladribine High Dose	Female	21
xCell.NK cells	HYB001	2.97967e-18	Cladribine High Dose	Female	21
xCell.NKT	HYB001	0.441239	Cladribine High Dose	Female	21
xCell.pDC	HYB001	0	Cladribine High Dose	Female	21
xCell.Plasma cells	HYB001	0.0235858	Cladribine High Dose	Female	21
xCell.Platelets	HYB001	0.118519	Cladribine High Dose	Female	21
xCell.pro B-cells	HYB001	0.00336369	Cladribine High Dose	Female	21
xCell.Tgd cells	HYB001	0	Cladribine High Dose	Female	21
xCell.Th1 cells	HYB001	0.237052	Cladribine High Dose	Female	21
xCell.Th2 cells	HYB001	0	Cladribine High Dose	Female	21
xCell.Tregs	HYB001	0	Cladribine High Dose	Female	21
xCell.aDC	HYB002	0.0160131	Cladribine High Dose	Male	21
xCell.B-cells	HYB002	0.16241	Cladribine High Dose	Male	21
xCell.Basophils	HYB002	9.62283e-19	Cladribine High Dose	Male	21
xCell.CD4+ memory T-cells	HYB002	0.312253	Cladribine High Dose	Male	21
xCell.CD4+ naive T-cells	HYB002	0	Cladribine High Dose	Male	21
xCell.CD4+ T-cells	HYB002	0.174815	Cladribine High Dose	Male	21
xCell.CD4+ Tcm	HYB002	0	Cladribine High Dose	Male	21
xCell.CD4+ Tem	HYB002	0	Cladribine High Dose	Male	21
xCell.CD8+ naive T-cells	HYB002	0.0131902	Cladribine High Dose	Male	21
xCell.CD8+ T-cells	HYB002	0.0314864	Cladribine High Dose	Male	21
xCell.CD8+ Tcm	HYB002	0.0881049	Cladribine High Dose	Male	21
xCell.CD8+ Tem	HYB002	0.017965	Cladribine High Dose	Male	21
xCell.cDC	HYB002	0.14258	Cladribine High Dose	Male	21
xCell.Class-switched memory B-cells	HYB002	0.124949	Cladribine High Dose	Male	21
xCell.CLP	HYB002	0.110493	Cladribine High Dose	Male	21
xCell.CMP	HYB002	0.0177515	Cladribine High Dose	Male	21
xCell.DC	HYB002	0.0339619	Cladribine High Dose	Male	21
xCell.Eosinophils	HYB002	0.186907	Cladribine High Dose	Male	21
xCell.Erythrocytes	HYB002	0.228093	Cladribine High Dose	Male	21
xCell.GMP	HYB002	0.0264244	Cladribine High Dose	Male	21
xCell.HSC	HYB002	0.0593139	Cladribine High Dose	Male	21
xCell.iDC	HYB002	5.46752e-19	Cladribine High Dose	Male	21
xCell.Macrophages	HYB002	0.0278721	Cladribine High Dose	Male	21
xCell.Macrophages M1	HYB002	0.00768907	Cladribine High Dose	Male	21
xCell.Macrophages M2	HYB002	0.018929	Cladribine High Dose	Male	21
xCell.Mast cells	HYB002	0.0200997	Cladribine High Dose	Male	21
xCell.Megakaryocytes	HYB002	0.119988	Cladribine High Dose	Male	21
xCell.Memory B-cells	HYB002	0.0582053	Cladribine High Dose	Male	21
xCell.MEP	HYB002	1.33894e-19	Cladribine High Dose	Male	21
xCell.Monocytes	HYB002	8.15994e-19	Cladribine High Dose	Male	21
xCell.MPP	HYB002	0.0128642	Cladribine High Dose	Male	21
xCell.MSC	HYB002	0.0228492	Cladribine High Dose	Male	21
xCell.naive B-cells	HYB002	0.0856796	Cladribine High Dose	Male	21
xCell.Neutrophils	HYB002	0.0859423	Cladribine High Dose	Male	21
xCell.NK cells	HYB002	0	Cladribine High Dose	Male	21
xCell.NKT	HYB002	0.178865	Cladribine High Dose	Male	21
xCell.pDC	HYB002	0.00676711	Cladribine High Dose	Male	21
xCell.Plasma cells	HYB002	0.0949844	Cladribine High Dose	Male	21
xCell.Platelets	HYB002	0.0785347	Cladribine High Dose	Male	21
xCell.pro B-cells	HYB002	0	Cladribine High Dose	Male	21
xCell.Tgd cells	HYB002	0.0519437	Cladribine High Dose	Male	21
xCell.Th1 cells	HYB002	0.043482	Cladribine High Dose	Male	21
xCell.Th2 cells	HYB002	0.0774278	Cladribine High Dose	Male	21
xCell.Tregs	HYB002	0.134263	Cladribine High Dose	Male	21
xCell.aDC	HYB003	0.000328442	Placebo	Male	41
xCell.B-cells	HYB003	0.139424	Placebo	Male	41
xCell.Basophils	HYB003	6.41539e-18	Placebo	Male	41
xCell.CD4+ memory T-cells	HYB003	0.382618	Placebo	Male	41
xCell.CD4+ naive T-cells	HYB003	3.33142e-19	Placebo	Male	41
xCell.CD4+ T-cells	HYB003	0.198148	Placebo	Male	41
xCell.CD4+ Tcm	HYB003	0.00749562	Placebo	Male	41
xCell.CD4+ Tem	HYB003	0.00233479	Placebo	Male	41
xCell.CD8+ naive T-cells	HYB003	0.0382879	Placebo	Male	41
xCell.CD8+ T-cells	HYB003	0.0752049	Placebo	Male	41
xCell.CD8+ Tcm	HYB003	0.129791	Placebo	Male	41
xCell.CD8+ Tem	HYB003	0.108573	Placebo	Male	41
xCell.cDC	HYB003	0.073821	Placebo	Male	41
xCell.Class-switched memory B-cells	HYB003	0.106801	Placebo	Male	41
xCell.CLP	HYB003	0.152223	Placebo	Male	41
xCell.CMP	HYB003	0.00320572	Placebo	Male	41
xCell.DC	HYB003	0	Placebo	Male	41
xCell.Eosinophils	HYB003	0.291707	Placebo	Male	41
xCell.Erythrocytes	HYB003	0.239287	Placebo	Male	41
xCell.GMP	HYB003	0.00816988	Placebo	Male	41
xCell.HSC	HYB003	0.0730641	Placebo	Male	41
xCell.iDC	HYB003	0.0127164	Placebo	Male	41
xCell.Macrophages	HYB003	4.37856e-18	Placebo	Male	41
xCell.Macrophages M1	HYB003	0	Placebo	Male	41
xCell.Macrophages M2	HYB003	0	Placebo	Male	41
xCell.Mast cells	HYB003	0.0116097	Placebo	Male	41
xCell.Megakaryocytes	HYB003	0.269221	Placebo	Male	41
xCell.Memory B-cells	HYB003	0.0485134	Placebo	Male	41
xCell.MEP	HYB003	0	Placebo	Male	41
xCell.Monocytes	HYB003	0	Placebo	Male	41
xCell.MPP	HYB003	0.050212	Placebo	Male	41
xCell.MSC	HYB003	0.0512594	Placebo	Male	41
xCell.naive B-cells	HYB003	0.0680953	Placebo	Male	41
xCell.Neutrophils	HYB003	0	Placebo	Male	41
xCell.NK cells	HYB003	0.0853088	Placebo	Male	41
xCell.NKT	HYB003	0.0545926	Placebo	Male	41
xCell.pDC	HYB003	0	Placebo	Male	41
xCell.Plasma cells	HYB003	0.0279589	Placebo	Male	41
xCell.Platelets	HYB003	0.163218	Placebo	Male	41
xCell.pro B-cells	HYB003	0	Placebo	Male	41
xCell.Tgd cells	HYB003	0.0822687	Placebo	Male	41
xCell.Th1 cells	HYB003	0.0282887	Placebo	Male	41
xCell.Th2 cells	HYB003	0.100834	Placebo	Male	41
xCell.Tregs	HYB003	0.0981449	Placebo	Male	41
xCell.aDC	HYB004	0	Cladribine High Dose	Female	27
xCell.B-cells	HYB004	0.173431	Cladribine High Dose	Female	27
xCell.Basophils	HYB004	3.70476e-17	Cladribine High Dose	Female	27
xCell.CD4+ memory T-cells	HYB004	0.397047	Cladribine High Dose	Female	27
xCell.CD4+ naive T-cells	HYB004	0.045842	Cladribine High Dose	Female	27
xCell.CD4+ T-cells	HYB004	0.263545	Cladribine High Dose	Female	27
xCell.CD4+ Tcm	HYB004	0.0604889	Cladribine High Dose	Female	27
xCell.CD4+ Tem	HYB004	0.055558	Cladribine High Dose	Female	27
xCell.CD8+ naive T-cells	HYB004	0.033983	Cladribine High Dose	Female	27
xCell.CD8+ T-cells	HYB004	0.0609704	Cladribine High Dose	Female	27
xCell.CD8+ Tcm	HYB004	0.116093	Cladribine High Dose	Female	27
xCell.CD8+ Tem	HYB004	0.00261944	Cladribine High Dose	Female	27
xCell.cDC	HYB004	0.114482	Cladribine High Dose	Female	27
xCell.Class-switched memory B-cells	HYB004	0.1105	Cladribine High Dose	Female	27
xCell.CLP	HYB004	0.158569	Cladribine High Dose	Female	27
xCell.CMP	HYB004	0	Cladribine High Dose	Female	27
xCell.DC	HYB004	0.0416956	Cladribine High Dose	Female	27
xCell.Eosinophils	HYB004	0.303266	Cladribine High Dose	Female	27
xCell.Erythrocytes	HYB004	0.159579	Cladribine High Dose	Female	27
xCell.GMP	HYB004	0.0295031	Cladribine High Dose	Female	27
xCell.HSC	HYB004	0.0292323	Cladribine High Dose	Female	27
xCell.iDC	HYB004	0.0451784	Cladribine High Dose	Female	27
xCell.Macrophages	HYB004	0	Cladribine High Dose	Female	27
xCell.Macrophages M1	HYB004	4.04197e-19	Cladribine High Dose	Female	27
xCell.Macrophages M2	HYB004	0	Cladribine High Dose	Female	27
xCell.Mast cells	HYB004	0.00621921	Cladribine High Dose	Female	27
xCell.Megakaryocytes	HYB004	0.156046	Cladribine High Dose	Female	27
xCell.Memory B-cells	HYB004	0.0586689	Cladribine High Dose	Female	27
xCell.MEP	HYB004	0	Cladribine High Dose	Female	27
xCell.Monocytes	HYB004	3.21644e-18	Cladribine High Dose	Female	27
xCell.MPP	HYB004	0.0148647	Cladribine High Dose	Female	27
xCell.MSC	HYB004	0.0303016	Cladribine High Dose	Female	27
xCell.naive B-cells	HYB004	0.110938	Cladribine High Dose	Female	27
xCell.Neutrophils	HYB004	0.00309255	Cladribine High Dose	Female	27
xCell.NK cells	HYB004	0.0207569	Cladribine High Dose	Female	27
xCell.NKT	HYB004	0.119178	Cladribine High Dose	Female	27
xCell.pDC	HYB004	6.08224e-18	Cladribine High Dose	Female	27
xCell.Plasma cells	HYB004	0.0374617	Cladribine High Dose	Female	27
xCell.Platelets	HYB004	0.107514	Cladribine High Dose	Female	27
xCell.pro B-cells	HYB004	2.13654e-18	Cladribine High Dose	Female	27
xCell.Tgd cells	HYB004	0.0466702	Cladribine High Dose	Female	27
xCell.Th1 cells	HYB004	0.0443663	Cladribine High Dose	Female	27
xCell.Th2 cells	HYB004	0.0622502	Cladribine High Dose	Female	27
xCell.Tregs	HYB004	0.156402	Cladribine High Dose	Female	27
xCell.aDC	HYB005	0.0335282	Cladribine High Dose	Female	20
xCell.B-cells	HYB005	0.123401	Cladribine High Dose	Female	20
xCell.Basophils	HYB005	4.24639e-18	Cladribine High Dose	Female	20
xCell.CD4+ memory T-cells	HYB005	0.399563	Cladribine High Dose	Female	20
xCell.CD4+ naive T-cells	HYB005	0.00161591	Cladribine High Dose	Female	20
xCell.CD4+ T-cells	HYB005	0.214228	Cladribine High Dose	Female	20
xCell.CD4+ Tcm	HYB005	4.14591e-18	Cladribine High Dose	Female	20
xCell.CD4+ Tem	HYB005	0.0108777	Cladribine High Dose	Female	20
xCell.CD8+ naive T-cells	HYB005	0.0138494	Cladribine High Dose	Female	20
xCell.CD8+ T-cells	HYB005	0.0481138	Cladribine High Dose	Female	20
xCell.CD8+ Tcm	HYB005	0.136412	Cladribine High Dose	Female	20
xCell.CD8+ Tem	HYB005	0	Cladribine High Dose	Female	20
xCell.cDC	HYB005	0.134689	Cladribine High Dose	Female	20
xCell.Class-switched memory B-cells	HYB005	0.0919519	Cladribine High Dose	Female	20
xCell.CLP	HYB005	0.16071	Cladribine High Dose	Female	20
xCell.CMP	HYB005	0.0485603	Cladribine High Dose	Female	20
xCell.DC	HYB005	0.035728	Cladribine High Dose	Female	20
xCell.Eosinophils	HYB005	0.26501	Cladribine High Dose	Female	20
xCell.Erythrocytes	HYB005	0.0939457	Cladribine High Dose	Female	20
xCell.GMP	HYB005	0.058232	Cladribine High Dose	Female	20
xCell.HSC	HYB005	0.0524805	Cladribine High Dose	Female	20
xCell.iDC	HYB005	0.00237253	Cladribine High Dose	Female	20
xCell.Macrophages	HYB005	0.00770088	Cladribine High Dose	Female	20
xCell.Macrophages M1	HYB005	0.00724884	Cladribine High Dose	Female	20
xCell.Macrophages M2	HYB005	0.0105213	Cladribine High Dose	Female	20
xCell.Mast cells	HYB005	0.00530603	Cladribine High Dose	Female	20
xCell.Megakaryocytes	HYB005	0.107221	Cladribine High Dose	Female	20
xCell.Memory B-cells	HYB005	0.0257814	Cladribine High Dose	Female	20
xCell.MEP	HYB005	6.61293e-18	Cladribine High Dose	Female	20
xCell.Monocytes	HYB005	7.42746e-18	Cladribine High Dose	Female	20
xCell.MPP	HYB005	0	Cladribine High Dose	Female	20
xCell.MSC	HYB005	3.23824e-18	Cladribine High Dose	Female	20
xCell.naive B-cells	HYB005	0.0800805	Cladribine High Dose	Female	20
xCell.Neutrophils	HYB005	0.046741	Cladribine High Dose	Female	20
xCell.NK cells	HYB005	0.000548121	Cladribine High Dose	Female	20
xCell.NKT	HYB005	0.136906	Cladribine High Dose	Female	20
xCell.pDC	HYB005	0	Cladribine High Dose	Female	20
xCell.Plasma cells	HYB005	0.0391918	Cladribine High Dose	Female	20
xCell.Platelets	HYB005	0.0867944	Cladribine High Dose	Female	20
xCell.pro B-cells	HYB005	0	Cladribine High Dose	Female	20
xCell.Tgd cells	HYB005	0.0418424	Cladribine High Dose	Female	20
xCell.Th1 cells	HYB005	8.52405e-18	Cladribine High Dose	Female	20
xCell.Th2 cells	HYB005	0.0922294	Cladribine High Dose	Female	20
xCell.Tregs	HYB005	0.14525	Cladribine High Dose	Female	20
xCell.aDC	HYB006	0	Placebo	Female	29
xCell.B-cells	HYB006	0.122104	Placebo	Female	29
xCell.Basophils	HYB006	4.0368e-17	Placebo	Female	29
xCell.CD4+ memory T-cells	HYB006	0.37362	Placebo	Female	29
xCell.CD4+ naive T-cells	HYB006	0.038341	Placebo	Female	29
xCell.CD4+ T-cells	HYB006	0.2555	Placebo	Female	29
xCell.CD4+ Tcm	HYB006	0.0753661	Placebo	Female	29
xCell.CD4+ Tem	HYB006	0.00425367	Placebo	Female	29
xCell.CD8+ naive T-cells	HYB006	0.0371657	Placebo	Female	29
xCell.CD8+ T-cells	HYB006	0.0944004	Placebo	Female	29
xCell.CD8+ Tcm	HYB006	0.102599	Placebo	Female	29
xCell.CD8+ Tem	HYB006	0.0383312	Placebo	Female	29
xCell.cDC	HYB006	0.0743479	Placebo	Female	29
xCell.Class-switched memory B-cells	HYB006	0.133145	Placebo	Female	29
xCell.CLP	HYB006	0.132264	Placebo	Female	29
xCell.CMP	HYB006	0	Placebo	Female	29
xCell.DC	HYB006	0.0066314	Placebo	Female	29
xCell.Eosinophils	HYB006	0.265352	Placebo	Female	29
xCell.Erythrocytes	HYB006	0.143524	Placebo	Female	29
xCell.GMP	HYB006	0.0374264	Placebo	Female	29
xCell.HSC	HYB006	0.0314054	Placebo	Female	29
xCell.iDC	HYB006	0.0218973	Placebo	Female	29
xCell.Macrophages	HYB006	3.4557e-19	Placebo	Female	29
xCell.Macrophages M1	HYB006	0	Placebo	Female	29
xCell.Macrophages M2	HYB006	2.83581e-19	Placebo	Female	29
xCell.Mast cells	HYB006	0.000630567	Placebo	Female	29
xCell.Megakaryocytes	HYB006	0.104713	Placebo	Female	29
xCell.Memory B-cells	HYB006	0.0183182	Placebo	Female	29
xCell.MEP	HYB006	1.43334e-18	Placebo	Female	29
xCell.Monocytes	HYB006	5.69266e-18	Placebo	Female	29
xCell.MPP	HYB006	1.80881e-18	Placebo	Female	29
xCell.MSC	HYB006	0.0720995	Placebo	Female	29
xCell.naive B-cells	HYB006	0.0506348	Placebo	Female	29
xCell.Neutrophils	HYB006	0.0147472	Placebo	Female	29
xCell.NK cells	HYB006	0.0377211	Placebo	Female	29
xCell.NKT	HYB006	0.15307	Placebo	Female	29
xCell.pDC	HYB006	0	Placebo	Female	29
xCell.Plasma cells	HYB006	0.0530504	Placebo	Female	29
xCell.Platelets	HYB006	0.0777455	Placebo	Female	29
xCell.pro B-cells	HYB006	2.19211e-18	Placebo	Female	29
xCell.Tgd cells	HYB006	0.0583809	Placebo	Female	29
xCell.Th1 cells	HYB006	0.0344367	Placebo	Female	29
xCell.Th2 cells	HYB006	0.0456956	Placebo	Female	29
xCell.Tregs	HYB006	0.173846	Placebo	Female	29
xCell.aDC	HYB007	1.26717e-19	Cladribine High Dose	Male	39
xCell.B-cells	HYB007	0.122478	Cladribine High Dose	Male	39
xCell.Basophils	HYB007	0	Cladribine High Dose	Male	39
xCell.CD4+ memory T-cells	HYB007	0.248029	Cladribine High Dose	Male	39
xCell.CD4+ naive T-cells	HYB007	3.96323e-18	Cladribine High Dose	Male	39
xCell.CD4+ T-cells	HYB007	0.130304	Cladribine High Dose	Male	39
xCell.CD4+ Tcm	HYB007	1.44291e-18	Cladribine High Dose	Male	39
xCell.CD4+ Tem	HYB007	0	Cladribine High Dose	Male	39
xCell.CD8+ naive T-cells	HYB007	0.0220632	Cladribine High Dose	Male	39
xCell.CD8+ T-cells	HYB007	0	Cladribine High Dose	Male	39
xCell.CD8+ Tcm	HYB007	0.0423072	Cladribine High Dose	Male	39
xCell.CD8+ Tem	HYB007	0.0105085	Cladribine High Dose	Male	39
xCell.cDC	HYB007	0.139765	Cladribine High Dose	Male	39
xCell.Class-switched memory B-cells	HYB007	0.0454109	Cladribine High Dose	Male	39
xCell.CLP	HYB007	0.123302	Cladribine High Dose	Male	39
xCell.CMP	HYB007	0.0234411	Cladribine High Dose	Male	39
xCell.DC	HYB007	0.0634243	Cladribine High Dose	Male	39
xCell.Eosinophils	HYB007	0.307616	Cladribine High Dose	Male	39
xCell.Erythrocytes	HYB007	0.197326	Cladribine High Dose	Male	39
xCell.GMP	HYB007	0.0363289	Cladribine High Dose	Male	39
xCell.HSC	HYB007	0.0281194	Cladribine High Dose	Male	39
xCell.iDC	HYB007	0.0395516	Cladribine High Dose	Male	39
xCell.Macrophages	HYB007	0.024891	Cladribine High Dose	Male	39
xCell.Macrophages M1	HYB007	0.00314039	Cladribine High Dose	Male	39
xCell.Macrophages M2	HYB007	0.0225122	Cladribine High Dose	Male	39
xCell.Mast cells	HYB007	0.0154772	Cladribine High Dose	Male	39
xCell.Megakaryocytes	HYB007	0.195068	Cladribine High Dose	Male	39
xCell.Memory B-cells	HYB007	0.0615021	Cladribine High Dose	Male	39
xCell.MEP	HYB007	0.00819818	Cladribine High Dose	Male	39
xCell.Monocytes	HYB007	0	Cladribine High Dose	Male	39
xCell.MPP	HYB007	0.0675948	Cladribine High Dose	Male	39
xCell.MSC	HYB007	0.14424	Cladribine High Dose	Male	39
xCell.naive B-cells	HYB007	0.0754413	Cladribine High Dose	Male	39
xCell.Neutrophils	HYB007	0.0377437	Cladribine High Dose	Male	39
xCell.NK cells	HYB007	0.0540817	Cladribine High Dose	Male	39
xCell.NKT	HYB007	0.210954	Cladribine High Dose	Male	39
xCell.pDC	HYB007	0	Cladribine High Dose	Male	39
xCell.Plasma cells	HYB007	0.029713	Cladribine High Dose	Male	39
xCell.Platelets	HYB007	0.134969	Cladribine High Dose	Male	39
xCell.pro B-cells	HYB007	5.26455e-18	Cladribine High Dose	Male	39
xCell.Tgd cells	HYB007	0.0407882	Cladribine High Dose	Male	39
xCell.Th1 cells	HYB007	0.0720849	Cladribine High Dose	Male	39
xCell.Th2 cells	HYB007	0.0477899	Cladribine High Dose	Male	39
xCell.Tregs	HYB007	0.0975118	Cladribine High Dose	Male	39
xCell.aDC	HYB008	0.00435577	Placebo	Female	28
xCell.B-cells	HYB008	0.0665837	Placebo	Female	28
xCell.Basophils	HYB008	1.48815e-17	Placebo	Female	28
xCell.CD4+ memory T-cells	HYB008	0.368192	Placebo	Female	28
xCell.CD4+ naive T-cells	HYB008	0.0390685	Placebo	Female	28
xCell.CD4+ T-cells	HYB008	0.263508	Placebo	Female	28
xCell.CD4+ Tcm	HYB008	0.0849235	Placebo	Female	28
xCell.CD4+ Tem	HYB008	0.00697438	Placebo	Female	28
xCell.CD8+ naive T-cells	HYB008	0.0238469	Placebo	Female	28
xCell.CD8+ T-cells	HYB008	0.0955241	Placebo	Female	28
xCell.CD8+ Tcm	HYB008	0.137285	Placebo	Female	28
xCell.CD8+ Tem	HYB008	0.0525476	Placebo	Female	28
xCell.cDC	HYB008	0.0579089	Placebo	Female	28
xCell.Class-switched memory B-cells	HYB008	0.0874344	Placebo	Female	28
xCell.CLP	HYB008	0.144021	Placebo	Female	28
xCell.CMP	HYB008	0	Placebo	Female	28
xCell.DC	HYB008	0.0388875	Placebo	Female	28
xCell.Eosinophils	HYB008	0.462665	Placebo	Female	28
xCell.Erythrocytes	HYB008	0.17744	Placebo	Female	28
xCell.GMP	HYB008	0.0529583	Placebo	Female	28
xCell.HSC	HYB008	0.0104674	Placebo	Female	28
xCell.iDC	HYB008	0.0840953	Placebo	Female	28
xCell.Macrophages	HYB008	0.0219791	Placebo	Female	28
xCell.Macrophages M1	HYB008	0.00997636	Placebo	Female	28
xCell.Macrophages M2	HYB008	0.014098	Placebo	Female	28
xCell.Mast cells	HYB008	0.0118306	Placebo	Female	28
xCell.Megakaryocytes	HYB008	0.116442	Placebo	Female	28
xCell.Memory B-cells	HYB008	0	Placebo	Female	28
xCell.MEP	HYB008	4.53555e-18	Placebo	Female	28
xCell.Monocytes	HYB008	0	Placebo	Female	28
xCell.MPP	HYB008	0.0469172	Placebo	Female	28
xCell.MSC	HYB008	0.153142	Placebo	Female	28
xCell.naive B-cells	HYB008	0	Placebo	Female	28
xCell.Neutrophils	HYB008	0	Placebo	Female	28
xCell.NK cells	HYB008	0.0232937	Placebo	Female	28
xCell.NKT	HYB008	0.0773422	Placebo	Female	28
xCell.pDC	HYB008	0	Placebo	Female	28
xCell.Plasma cells	HYB008	0.0521772	Placebo	Female	28
xCell.Platelets	HYB008	0.0768462	Placebo	Female	28
xCell.pro B-cells	HYB008	6.25981e-18	Placebo	Female	28
xCell.Tgd cells	HYB008	0.0849658	Placebo	Female	28
xCell.Th1 cells	HYB008	0.08567	Placebo	Female	28
xCell.Th2 cells	HYB008	0.0355585	Placebo	Female	28
xCell.Tregs	HYB008	0.153057	Placebo	Female	28
xCell.aDC	HYB009	0.0068468	Cladribine Low Dose	Female	34
xCell.B-cells	HYB009	0.100613	Cladribine Low Dose	Female	34
xCell.Basophils	HYB009	0	Cladribine Low Dose	Female	34
xCell.CD4+ memory T-cells	HYB009	0.278588	Cladribine Low Dose	Female	34
xCell.CD4+ naive T-cells	HYB009	0	Cladribine Low Dose	Female	34
xCell.CD4+ T-cells	HYB009	0.142154	Cladribine Low Dose	Female	34
xCell.CD4+ Tcm	HYB009	0	Cladribine Low Dose	Female	34
xCell.CD4+ Tem	HYB009	0	Cladribine Low Dose	Female	34
xCell.CD8+ naive T-cells	HYB009	0	Cladribine Low Dose	Female	34
xCell.CD8+ T-cells	HYB009	7.34452e-19	Cladribine Low Dose	Female	34
xCell.CD8+ Tcm	HYB009	0.0434016	Cladribine Low Dose	Female	34
xCell.CD8+ Tem	HYB009	8.21054e-19	Cladribine Low Dose	Female	34
xCell.cDC	HYB009	0.0800362	Cladribine Low Dose	Female	34
xCell.Class-switched memory B-cells	HYB009	0.0833333	Cladribine Low Dose	Female	34
xCell.CLP	HYB009	0.104161	Cladribine Low Dose	Female	34
xCell.CMP	HYB009	0.0286265	Cladribine Low Dose	Female	34
xCell.DC	HYB009	0.00969043	Cladribine Low Dose	Female	34
xCell.Eosinophils	HYB009	0.278791	Cladribine Low Dose	Female	34
xCell.Erythrocytes	HYB009	0.169535	Cladribine Low Dose	Female	34
xCell.GMP	HYB009	0.0320337	Cladribine Low Dose	Female	34
xCell.HSC	HYB009	0.0687854	Cladribine Low Dose	Female	34
xCell.iDC	HYB009	0.0188058	Cladribine Low Dose	Female	34
xCell.Macrophages	HYB009	0.00357916	Cladribine Low Dose	Female	34
xCell.Macrophages M1	HYB009	0.0106237	Cladribine Low Dose	Female	34
xCell.Macrophages M2	HYB009	1.47448e-20	Cladribine Low Dose	Female	34
xCell.Mast cells	HYB009	0.0167343	Cladribine Low Dose	Female	34
xCell.Megakaryocytes	HYB009	0.254643	Cladribine Low Dose	Female	34
xCell.Memory B-cells	HYB009	0.0240589	Cladribine Low Dose	Female	34
xCell.MEP	HYB009	1.03839e-19	Cladribine Low Dose	Female	34
xCell.Monocytes	HYB009	1.18897e-18	Cladribine Low Dose	Female	34
xCell.MPP	HYB009	0.0310764	Cladribine Low Dose	Female	34
xCell.MSC	HYB009	0.0511783	Cladribine Low Dose	Female	34
xCell.naive B-cells	HYB009	0.060626	Cladribine Low Dose	Female	34
xCell.Neutrophils	HYB009	0.0666104	Cladribine Low Dose	Female	34
xCell.NK cells	HYB009	1.89537e-18	Cladribine Low Dose	Female	34
xCell.NKT	HYB009	0.239784	Cladribine Low Dose	Female	34
xCell.pDC	HYB009	1.1595e-18	Cladribine Low Dose	Female	34
xCell.Plasma cells	HYB009	0.0276608	Cladribine Low Dose	Female	34
xCell.Platelets	HYB009	0.133717	Cladribine Low Dose	Female	34
xCell.pro B-cells	HYB009	1.24217e-17	Cladribine Low Dose	Female	34
xCell.Tgd cells	HYB009	0.0281683	Cladribine Low Dose	Female	34
xCell.Th1 cells	HYB009	0	Cladribine Low Dose	Female	34
xCell.Th2 cells	HYB009	0.0583879	Cladribine Low Dose	Female	34
xCell.Tregs	HYB009	0.127547	Cladribine Low Dose	Female	34
xCell.aDC	HYB010	9.62119e-20	Cladribine Low Dose	Female	34
xCell.B-cells	HYB010	0.00290219	Cladribine Low Dose	Female	34
xCell.Basophils	HYB010	1.78354e-18	Cladribine Low Dose	Female	34
xCell.CD4+ memory T-cells	HYB010	0.33967	Cladribine Low Dose	Female	34
xCell.CD4+ naive T-cells	HYB010	0.0157044	Cladribine Low Dose	Female	34
xCell.CD4+ T-cells	HYB010	0.203161	Cladribine Low Dose	Female	34
xCell.CD4+ Tcm	HYB010	0.0362278	Cladribine Low Dose	Female	34
xCell.CD4+ Tem	HYB010	0.01257	Cladribine Low Dose	Female	34
xCell.CD8+ naive T-cells	HYB010	0.040365	Cladribine Low Dose	Female	34
xCell.CD8+ T-cells	HYB010	0.0431542	Cladribine Low Dose	Female	34
xCell.CD8+ Tcm	HYB010	0.0747296	Cladribine Low Dose	Female	34
xCell.CD8+ Tem	HYB010	0.0522203	Cladribine Low Dose	Female	34
xCell.cDC	HYB010	0.0669364	Cladribine Low Dose	Female	34
xCell.Class-switched memory B-cells	HYB010	0.00339849	Cladribine Low Dose	Female	34
xCell.CLP	HYB010	0.120973	Cladribine Low Dose	Female	34
xCell.CMP	HYB010	0	Cladribine Low Dose	Female	34
xCell.DC	HYB010	0	Cladribine Low Dose	Female	34
xCell.Eosinophils	HYB010	0.317657	Cladribine Low Dose	Female	34
xCell.Erythrocytes	HYB010	0.198639	Cladribine Low Dose	Female	34
xCell.GMP	HYB010	9.67735e-20	Cladribine Low Dose	Female	34
xCell.HSC	HYB010	0.0471625	Cladribine Low Dose	Female	34
xCell.iDC	HYB010	0.00564661	Cladribine Low Dose	Female	34
xCell.Macrophages	HYB010	0.002004	Cladribine Low Dose	Female	34
xCell.Macrophages M1	HYB010	0	Cladribine Low Dose	Female	34
xCell.Macrophages M2	HYB010	0.01292	Cladribine Low Dose	Female	34
xCell.Mast cells	HYB010	0.0103425	Cladribine Low Dose	Female	34
xCell.Megakaryocytes	HYB010	0.218958	Cladribine Low Dose	Female	34
xCell.Memory B-cells	HYB010	0	Cladribine Low Dose	Female	34
xCell.MEP	HYB010	0	Cladribine Low Dose	Female	34
xCell.Monocytes	HYB010	1.15982e-17	Cladribine Low Dose	Female	34
xCell.MPP	HYB010	0	Cladribine Low Dose	Female	34
xCell.MSC	HYB010	0.148932	Cladribine Low Dose	Female	34
xCell.naive B-cells	HYB010	0	Cladribine Low Dose	Female	34
xCell.Neutrophils	HYB010	0.0749329	Cladribine Low Dose	Female	34
xCell.NK cells	HYB010	0.0478317	Cladribine Low Dose	Female	34
xCell.NKT	HYB010	0.139947	Cladribine Low Dose	Female	34
xCell.pDC	HYB010	1.43558e-17	Cladribine Low Dose	Female	34
xCell.Plasma cells	HYB010	0.0148582	Cladribine Low Dose	Female	34
xCell.Platelets	HYB010	0.116078	Cladribine Low Dose	Female	34
xCell.pro B-cells	HYB010	4.297e-18	Cladribine Low Dose	Female	34
xCell.Tgd cells	HYB010	0.0635198	Cladribine Low Dose	Female	34
xCell.Th1 cells	HYB010	0.01464	Cladribine Low Dose	Female	34
xCell.Th2 cells	HYB010	0.0600801	Cladribine Low Dose	Female	34
xCell.Tregs	HYB010	0.12388	Cladribine Low Dose	Female	34
xCell.aDC	HYB011	0.0125108	Placebo	Male	28
xCell.B-cells	HYB011	0.0642172	Placebo	Male	28
xCell.Basophils	HYB011	6.09211e-18	Placebo	Male	28
xCell.CD4+ memory T-cells	HYB011	0.378617	Placebo	Male	28
xCell.CD4+ naive T-cells	HYB011	0.00831031	Placebo	Male	28
xCell.CD4+ T-cells	HYB011	0.225199	Placebo	Male	28
xCell.CD4+ Tcm	HYB011	9.60719e-19	Placebo	Male	28
xCell.CD4+ Tem	HYB011	0	Placebo	Male	28
xCell.CD8+ naive T-cells	HYB011	0.0462888	Placebo	Male	28
xCell.CD8+ T-cells	HYB011	0.0685968	Placebo	Male	28
xCell.CD8+ Tcm	HYB011	0.120669	Placebo	Male	28
xCell.CD8+ Tem	HYB011	0.0325406	Placebo	Male	28
xCell.cDC	HYB011	0.0994333	Placebo	Male	28
xCell.Class-switched memory B-cells	HYB011	0.0481883	Placebo	Male	28
xCell.CLP	HYB011	0.172457	Placebo	Male	28
xCell.CMP	HYB011	0.0525364	Placebo	Male	28
xCell.DC	HYB011	0.0337706	Placebo	Male	28
xCell.Eosinophils	HYB011	0.310688	Placebo	Male	28
xCell.Erythrocytes	HYB011	0.136267	Placebo	Male	28
xCell.GMP	HYB011	0.0683707	Placebo	Male	28
xCell.HSC	HYB011	0.0287857	Placebo	Male	28
xCell.iDC	HYB011	0	Placebo	Male	28
xCell.Macrophages	HYB011	1.0842e-19	Placebo	Male	28
xCell.Macrophages M1	HYB011	0.00156413	Placebo	Male	28
xCell.Macrophages M2	HYB011	0.000367111	Placebo	Male	28
xCell.Mast cells	HYB011	0.0144453	Placebo	Male	28
xCell.Megakaryocytes	HYB011	0.171539	Placebo	Male	28
xCell.Memory B-cells	HYB011	0	Placebo	Male	28
xCell.MEP	HYB011	0	Placebo	Male	28
xCell.Monocytes	HYB011	0	Placebo	Male	28
xCell.MPP	HYB011	0.0604494	Placebo	Male	28
xCell.MSC	HYB011	0.0597961	Placebo	Male	28
xCell.naive B-cells	HYB011	0.00855494	Placebo	Male	28
xCell.Neutrophils	HYB011	0.025466	Placebo	Male	28
xCell.NK cells	HYB011	0.0456326	Placebo	Male	28
xCell.NKT	HYB011	0.0799585	Placebo	Male	28
xCell.pDC	HYB011	1.05986e-18	Placebo	Male	28
xCell.Plasma cells	HYB011	0.0742396	Placebo	Male	28
xCell.Platelets	HYB011	0.111942	Placebo	Male	28
xCell.pro B-cells	HYB011	0	Placebo	Male	28
xCell.Tgd cells	HYB011	0.07226	Placebo	Male	28
xCell.Th1 cells	HYB011	0.040878	Placebo	Male	28
xCell.Th2 cells	HYB011	0.0678071	Placebo	Male	28
xCell.Tregs	HYB011	0.136252	Placebo	Male	28
xCell.aDC	HYB012	1.78521e-19	Placebo	Male	41
xCell.B-cells	HYB012	0.144243	Placebo	Male	41
xCell.Basophils	HYB012	0	Placebo	Male	41
xCell.CD4+ memory T-cells	HYB012	0.456492	Placebo	Male	41
xCell.CD4+ naive T-cells	HYB012	0.0767524	Placebo	Male	41
xCell.CD4+ T-cells	HYB012	0.316481	Placebo	Male	41
xCell.CD4+ Tcm	HYB012	0.12618	Placebo	Male	41
xCell.CD4+ Tem	HYB012	0.0242403	Placebo	Male	41
xCell.CD8+ naive T-cells	HYB012	0.0170659	Placebo	Male	41
xCell.CD8+ T-cells	HYB012	0.0603006	Placebo	Male	41
xCell.CD8+ Tcm	HYB012	0.108848	Placebo	Male	41
xCell.CD8+ Tem	HYB012	0	Placebo	Male	41
xCell.cDC	HYB012	0.0800619	Placebo	Male	41
xCell.Class-switched memory B-cells	HYB012	0.0990196	Placebo	Male	41
xCell.CLP	HYB012	0.124524	Placebo	Male	41
xCell.CMP	HYB012	0	Placebo	Male	41
xCell.DC	HYB012	1.08564e-18	Placebo	Male	41
xCell.Eosinophils	HYB012	0.33701	Placebo	Male	41
xCell.Erythrocytes	HYB012	0.181895	Placebo	Male	41
xCell.GMP	HYB012	0.0547345	Placebo	Male	41
xCell.HSC	HYB012	0.0555365	Placebo	Male	41
xCell.iDC	HYB012	0.0208297	Placebo	Male	41
xCell.Macrophages	HYB012	0	Placebo	Male	41
xCell.Macrophages M1	HYB012	0.00286016	Placebo	Male	41
xCell.Macrophages M2	HYB012	0	Placebo	Male	41
xCell.Mast cells	HYB012	0.0173185	Placebo	Male	41
xCell.Megakaryocytes	HYB012	0.138054	Placebo	Male	41
xCell.Memory B-cells	HYB012	0.0457431	Placebo	Male	41
xCell.MEP	HYB012	1.25237e-18	Placebo	Male	41
xCell.Monocytes	HYB012	0	Placebo	Male	41
xCell.MPP	HYB012	0.0254344	Placebo	Male	41
xCell.MSC	HYB012	0.0434607	Placebo	Male	41
xCell.naive B-cells	HYB012	0.0889588	Placebo	Male	41
xCell.Neutrophils	HYB012	0.00170586	Placebo	Male	41
xCell.NK cells	HYB012	0	Placebo	Male	41
xCell.NKT	HYB012	0.0834285	Placebo	Male	41
xCell.pDC	HYB012	0	Placebo	Male	41
xCell.Plasma cells	HYB012	0.0232624	Placebo	Male	41
xCell.Platelets	HYB012	0.089132	Placebo	Male	41
xCell.pro B-cells	HYB012	0	Placebo	Male	41
xCell.Tgd cells	HYB012	0.0588034	Placebo	Male	41
xCell.Th1 cells	HYB012	0.0227893	Placebo	Male	41
xCell.Th2 cells	HYB012	0.0814627	Placebo	Male	41
xCell.Tregs	HYB012	0.161603	Placebo	Male	41
xCell.aDC	HYB013	0.00907782	Cladribine High Dose	Female	21
xCell.B-cells	HYB013	0.0741752	Cladribine High Dose	Female	21
xCell.Basophils	HYB013	2.16947e-17	Cladribine High Dose	Female	21
xCell.CD4+ memory T-cells	HYB013	0.161592	Cladribine High Dose	Female	21
xCell.CD4+ naive T-cells	HYB013	3.54704e-17	Cladribine High Dose	Female	21
xCell.CD4+ T-cells	HYB013	0.039825	Cladribine High Dose	Female	21
xCell.CD4+ Tcm	HYB013	0	Cladribine High Dose	Female	21
xCell.CD4+ Tem	HYB013	1.22065e-17	Cladribine High Dose	Female	21
xCell.CD8+ naive T-cells	HYB013	1.09479e-18	Cladribine High Dose	Female	21
xCell.CD8+ T-cells	HYB013	1.25934e-17	Cladribine High Dose	Female	21
xCell.CD8+ Tcm	HYB013	0.00863929	Cladribine High Dose	Female	21
xCell.CD8+ Tem	HYB013	0	Cladribine High Dose	Female	21
xCell.cDC	HYB013	0.0730597	Cladribine High Dose	Female	21
xCell.Class-switched memory B-cells	HYB013	0.0715538	Cladribine High Dose	Female	21
xCell.CLP	HYB013	0.0594562	Cladribine High Dose	Female	21
xCell.CMP	HYB013	0	Cladribine High Dose	Female	21
xCell.DC	HYB013	0.00401287	Cladribine High Dose	Female	21
xCell.Eosinophils	HYB013	0.254745	Cladribine High Dose	Female	21
xCell.Erythrocytes	HYB013	0.143558	Cladribine High Dose	Female	21
xCell.GMP	HYB013	0	Cladribine High Dose	Female	21
xCell.HSC	HYB013	0.0238601	Cladribine High Dose	Female	21
xCell.iDC	HYB013	0.0261861	Cladribine High Dose	Female	21
xCell.Macrophages	HYB013	0.0197053	Cladribine High Dose	Female	21
xCell.Macrophages M1	HYB013	0.000932875	Cladribine High Dose	Female	21
xCell.Macrophages M2	HYB013	0.0252485	Cladribine High Dose	Female	21
xCell.Mast cells	HYB013	0.000575835	Cladribine High Dose	Female	21
xCell.Megakaryocytes	HYB013	0.281154	Cladribine High Dose	Female	21
xCell.Memory B-cells	HYB013	0.0174252	Cladribine High Dose	Female	21
xCell.MEP	HYB013	8.11207e-18	Cladribine High Dose	Female	21
xCell.Monocytes	HYB013	0	Cladribine High Dose	Female	21
xCell.MPP	HYB013	0.0586193	Cladribine High Dose	Female	21
xCell.MSC	HYB013	0.0209439	Cladribine High Dose	Female	21
xCell.naive B-cells	HYB013	0.0511381	Cladribine High Dose	Female	21
xCell.Neutrophils	HYB013	0.0909692	Cladribine High Dose	Female	21
xCell.NK cells	HYB013	0	Cladribine High Dose	Female	21
xCell.NKT	HYB013	0.357166	Cladribine High Dose	Female	21
xCell.pDC	HYB013	5.78106e-20	Cladribine High Dose	Female	21
xCell.Plasma cells	HYB013	0.0138885	Cladribine High Dose	Female	21
xCell.Platelets	HYB013	0.139826	Cladribine High Dose	Female	21
xCell.pro B-cells	HYB013	0	Cladribine High Dose	Female	21
xCell.Tgd cells	HYB013	0	Cladribine High Dose	Female	21
xCell.Th1 cells	HYB013	0	Cladribine High Dose	Female	21
xCell.Th2 cells	HYB013	0.0773193	Cladribine High Dose	Female	21
xCell.Tregs	HYB013	0.0791829	Cladribine High Dose	Female	21
xCell.aDC	HYB014	0.00237062	Cladribine Low Dose	Male	19
xCell.B-cells	HYB014	0.0759159	Cladribine Low Dose	Male	19
xCell.Basophils	HYB014	0	Cladribine Low Dose	Male	19
xCell.CD4+ memory T-cells	HYB014	0.370596	Cladribine Low Dose	Male	19
xCell.CD4+ naive T-cells	HYB014	3.86448e-18	Cladribine Low Dose	Male	19
xCell.CD4+ T-cells	HYB014	0.186469	Cladribine Low Dose	Male	19
xCell.CD4+ Tcm	HYB014	0	Cladribine Low Dose	Male	19
xCell.CD4+ Tem	HYB014	0.0136459	Cladribine Low Dose	Male	19
xCell.CD8+ naive T-cells	HYB014	0.0199476	Cladribine Low Dose	Male	19
xCell.CD8+ T-cells	HYB014	0.0682585	Cladribine Low Dose	Male	19
xCell.CD8+ Tcm	HYB014	0.149751	Cladribine Low Dose	Male	19
xCell.CD8+ Tem	HYB014	0.105515	Cladribine Low Dose	Male	19
xCell.cDC	HYB014	0.114211	Cladribine Low Dose	Male	19
xCell.Class-switched memory B-cells	HYB014	0.042455	Cladribine Low Dose	Male	19
xCell.CLP	HYB014	0.198087	Cladribine Low Dose	Male	19
xCell.CMP	HYB014	0.0159658	Cladribine Low Dose	Male	19
xCell.DC	HYB014	0.0307272	Cladribine Low Dose	Male	19
xCell.Eosinophils	HYB014	0.345525	Cladribine Low Dose	Male	19
xCell.Erythrocytes	HYB014	0.154963	Cladribine Low Dose	Male	19
xCell.GMP	HYB014	0.0587062	Cladribine Low Dose	Male	19
xCell.HSC	HYB014	0.0115618	Cladribine Low Dose	Male	19
xCell.iDC	HYB014	0.0361733	Cladribine Low Dose	Male	19
xCell.Macrophages	HYB014	0.00769811	Cladribine Low Dose	Male	19
xCell.Macrophages M1	HYB014	0.00546085	Cladribine Low Dose	Male	19
xCell.Macrophages M2	HYB014	0.00479343	Cladribine Low Dose	Male	19
xCell.Mast cells	HYB014	0.005383	Cladribine Low Dose	Male	19
xCell.Megakaryocytes	HYB014	0.212291	Cladribine Low Dose	Male	19
xCell.Memory B-cells	HYB014	0.00662966	Cladribine Low Dose	Male	19
xCell.MEP	HYB014	1.25086e-17	Cladribine Low Dose	Male	19
xCell.Monocytes	HYB014	9.12955e-22	Cladribine Low Dose	Male	19
xCell.MPP	HYB014	0.068878	Cladribine Low Dose	Male	19
xCell.MSC	HYB014	0.123089	Cladribine Low Dose	Male	19
xCell.naive B-cells	HYB014	0.0534725	Cladribine Low Dose	Male	19
xCell.Neutrophils	HYB014	0	Cladribine Low Dose	Male	19
xCell.NK cells	HYB014	0.116409	Cladribine Low Dose	Male	19
xCell.NKT	HYB014	0.0654234	Cladribine Low Dose	Male	19
xCell.pDC	HYB014	0	Cladribine Low Dose	Male	19
xCell.Plasma cells	HYB014	0.0249849	Cladribine Low Dose	Male	19
xCell.Platelets	HYB014	0.150933	Cladribine Low Dose	Male	19
xCell.pro B-cells	HYB014	0	Cladribine Low Dose	Male	19
xCell.Tgd cells	HYB014	0.0953053	Cladribine Low Dose	Male	19
xCell.Th1 cells	HYB014	0.0586632	Cladribine Low Dose	Male	19
xCell.Th2 cells	HYB014	0.0571251	Cladribine Low Dose	Male	19
xCell.Tregs	HYB014	0.095207	Cladribine Low Dose	Male	19
xCell.aDC	HYB015	0.038421	Placebo	Female	33
xCell.B-cells	HYB015	0.0926587	Placebo	Female	33
xCell.Basophils	HYB015	0	Placebo	Female	33
xCell.CD4+ memory T-cells	HYB015	0.309929	Placebo	Female	33
xCell.CD4+ naive T-cells	HYB015	0.0535795	Placebo	Female	33
xCell.CD4+ T-cells	HYB015	0.19889	Placebo	Female	33
xCell.CD4+ Tcm	HYB015	0.0495753	Placebo	Female	33
xCell.CD4+ Tem	HYB015	0.0235684	Placebo	Female	33
xCell.CD8+ naive T-cells	HYB015	1.48216e-19	Placebo	Female	33
xCell.CD8+ T-cells	HYB015	0.0675228	Placebo	Female	33
xCell.CD8+ Tcm	HYB015	0.119404	Placebo	Female	33
xCell.CD8+ Tem	HYB015	0.0338416	Placebo	Female	33
xCell.cDC	HYB015	0.0984423	Placebo	Female	33
xCell.Class-switched memory B-cells	HYB015	0.026607	Placebo	Female	33
xCell.CLP	HYB015	0.0837995	Placebo	Female	33
xCell.CMP	HYB015	2.75117e-18	Placebo	Female	33
xCell.DC	HYB015	0.0332803	Placebo	Female	33
xCell.Eosinophils	HYB015	0.143777	Placebo	Female	33
xCell.Erythrocytes	HYB015	0.145892	Placebo	Female	33
xCell.GMP	HYB015	0	Placebo	Female	33
xCell.HSC	HYB015	0.043605	Placebo	Female	33
xCell.iDC	HYB015	0.0450289	Placebo	Female	33
xCell.Macrophages	HYB015	0.00182837	Placebo	Female	33
xCell.Macrophages M1	HYB015	0.0110204	Placebo	Female	33
xCell.Macrophages M2	HYB015	0	Placebo	Female	33
xCell.Mast cells	HYB015	0.00758751	Placebo	Female	33
xCell.Megakaryocytes	HYB015	0.378248	Placebo	Female	33
xCell.Memory B-cells	HYB015	0.0180726	Placebo	Female	33
xCell.MEP	HYB015	0	Placebo	Female	33
xCell.Monocytes	HYB015	0	Placebo	Female	33
xCell.MPP	HYB015	0.0898716	Placebo	Female	33
xCell.MSC	HYB015	0.0744114	Placebo	Female	33
xCell.naive B-cells	HYB015	0.0441431	Placebo	Female	33
xCell.Neutrophils	HYB015	0.0134772	Placebo	Female	33
xCell.NK cells	HYB015	0	Placebo	Female	33
xCell.NKT	HYB015	0.204758	Placebo	Female	33
xCell.pDC	HYB015	0	Placebo	Female	33
xCell.Plasma cells	HYB015	0.0712428	Placebo	Female	33
xCell.Platelets	HYB015	0.207791	Placebo	Female	33
xCell.pro B-cells	HYB015	0	Placebo	Female	33
xCell.Tgd cells	HYB015	0.0549666	Placebo	Female	33
xCell.Th1 cells	HYB015	0.0420313	Placebo	Female	33
xCell.Th2 cells	HYB015	0.0609626	Placebo	Female	33
xCell.Tregs	HYB015	0.106468	Placebo	Female	33
xCell.aDC	HYB016	0.0331274	Cladribine Low Dose	Female	20
xCell.B-cells	HYB016	0.0882744	Cladribine Low Dose	Female	20
xCell.Basophils	HYB016	1.16177e-17	Cladribine Low Dose	Female	20
xCell.CD4+ memory T-cells	HYB016	0.332012	Cladribine Low Dose	Female	20
xCell.CD4+ naive T-cells	HYB016	0.0228199	Cladribine Low Dose	Female	20
xCell.CD4+ T-cells	HYB016	0.200854	Cladribine Low Dose	Female	20
xCell.CD4+ Tcm	HYB016	0.0464099	Cladribine Low Dose	Female	20
xCell.CD4+ Tem	HYB016	0.0181652	Cladribine Low Dose	Female	20
xCell.CD8+ naive T-cells	HYB016	0.0414206	Cladribine Low Dose	Female	20
xCell.CD8+ T-cells	HYB016	0.0571338	Cladribine Low Dose	Female	20
xCell.CD8+ Tcm	HYB016	0.100495	Cladribine Low Dose	Female	20
xCell.CD8+ Tem	HYB016	0.0246273	Cladribine Low Dose	Female	20
xCell.cDC	HYB016	0.126172	Cladribine Low Dose	Female	20
xCell.Class-switched memory B-cells	HYB016	0.042685	Cladribine Low Dose	Female	20
xCell.CLP	HYB016	0.12279	Cladribine Low Dose	Female	20
xCell.CMP	HYB016	0.0471282	Cladribine Low Dose	Female	20
xCell.DC	HYB016	0.0360296	Cladribine Low Dose	Female	20
xCell.Eosinophils	HYB016	0.171924	Cladribine Low Dose	Female	20
xCell.Erythrocytes	HYB016	0.274872	Cladribine Low Dose	Female	20
xCell.GMP	HYB016	0.0431473	Cladribine Low Dose	Female	20
xCell.HSC	HYB016	0.0470253	Cladribine Low Dose	Female	20
xCell.iDC	HYB016	0.0225906	Cladribine Low Dose	Female	20
xCell.Macrophages	HYB016	0.0340376	Cladribine Low Dose	Female	20
xCell.Macrophages M1	HYB016	0.0092663	Cladribine Low Dose	Female	20
xCell.Macrophages M2	HYB016	0.0245755	Cladribine Low Dose	Female	20
xCell.Mast cells	HYB016	0.021164	Cladribine Low Dose	Female	20
xCell.Megakaryocytes	HYB016	0.153072	Cladribine Low Dose	Female	20
xCell.Memory B-cells	HYB016	0.0341426	Cladribine Low Dose	Female	20
xCell.MEP	HYB016	0.0516102	Cladribine Low Dose	Female	20
xCell.Monocytes	HYB016	0	Cladribine Low Dose	Female	20
xCell.MPP	HYB016	0.0696325	Cladribine Low Dose	Female	20
xCell.MSC	HYB016	0.143566	Cladribine Low Dose	Female	20
xCell.naive B-cells	HYB016	0.0393624	Cladribine Low Dose	Female	20
xCell.Neutrophils	HYB016	0.0287731	Cladribine Low Dose	Female	20
xCell.NK cells	HYB016	0.0149647	Cladribine Low Dose	Female	20
xCell.NKT	HYB016	0.199995	Cladribine Low Dose	Female	20
xCell.pDC	HYB016	0	Cladribine Low Dose	Female	20
xCell.Plasma cells	HYB016	0.0489401	Cladribine Low Dose	Female	20
xCell.Platelets	HYB016	0.129001	Cladribine Low Dose	Female	20
xCell.pro B-cells	HYB016	0	Cladribine Low Dose	Female	20
xCell.Tgd cells	HYB016	0.062928	Cladribine Low Dose	Female	20
xCell.Th1 cells	HYB016	0.0945532	Cladribine Low Dose	Female	20
xCell.Th2 cells	HYB016	0.0790929	Cladribine Low Dose	Female	20
xCell.Tregs	HYB016	0.0887967	Cladribine Low Dose	Female	20
xCell.aDC	HYB017	0.0156052	Cladribine Low Dose	Female	55
xCell.B-cells	HYB017	0.16281	Cladribine Low Dose	Female	55
xCell.Basophils	HYB017	0	Cladribine Low Dose	Female	55
xCell.CD4+ memory T-cells	HYB017	0.268432	Cladribine Low Dose	Female	55
xCell.CD4+ naive T-cells	HYB017	3.45722e-18	Cladribine Low Dose	Female	55
xCell.CD4+ T-cells	HYB017	0.111425	Cladribine Low Dose	Female	55
xCell.CD4+ Tcm	HYB017	0	Cladribine Low Dose	Female	55
xCell.CD4+ Tem	HYB017	0.016729	Cladribine Low Dose	Female	55
xCell.CD8+ naive T-cells	HYB017	0.0277911	Cladribine Low Dose	Female	55
xCell.CD8+ T-cells	HYB017	0	Cladribine Low Dose	Female	55
xCell.CD8+ Tcm	HYB017	0.0330923	Cladribine Low Dose	Female	55
xCell.CD8+ Tem	HYB017	0	Cladribine Low Dose	Female	55
xCell.cDC	HYB017	0.104778	Cladribine Low Dose	Female	55
xCell.Class-switched memory B-cells	HYB017	0.0621045	Cladribine Low Dose	Female	55
xCell.CLP	HYB017	0.123982	Cladribine Low Dose	Female	55
xCell.CMP	HYB017	0.00811762	Cladribine Low Dose	Female	55
xCell.DC	HYB017	0.0332184	Cladribine Low Dose	Female	55
xCell.Eosinophils	HYB017	0.174796	Cladribine Low Dose	Female	55
xCell.Erythrocytes	HYB017	0.23963	Cladribine Low Dose	Female	55
xCell.GMP	HYB017	0.0404218	Cladribine Low Dose	Female	55
xCell.HSC	HYB017	0.0374426	Cladribine Low Dose	Female	55
xCell.iDC	HYB017	0.0457377	Cladribine Low Dose	Female	55
xCell.Macrophages	HYB017	0.0750409	Cladribine Low Dose	Female	55
xCell.Macrophages M1	HYB017	0.0242759	Cladribine Low Dose	Female	55
xCell.Macrophages M2	HYB017	0.0345201	Cladribine Low Dose	Female	55
xCell.Mast cells	HYB017	0.0171446	Cladribine Low Dose	Female	55
xCell.Megakaryocytes	HYB017	0.352813	Cladribine Low Dose	Female	55
xCell.Memory B-cells	HYB017	0.0730422	Cladribine Low Dose	Female	55
xCell.MEP	HYB017	0	Cladribine Low Dose	Female	55
xCell.Monocytes	HYB017	0	Cladribine Low Dose	Female	55
xCell.MPP	HYB017	0.0956723	Cladribine Low Dose	Female	55
xCell.MSC	HYB017	0.120617	Cladribine Low Dose	Female	55
xCell.naive B-cells	HYB017	0.0922022	Cladribine Low Dose	Female	55
xCell.Neutrophils	HYB017	0.0215112	Cladribine Low Dose	Female	55
xCell.NK cells	HYB017	6.12092e-18	Cladribine Low Dose	Female	55
xCell.NKT	HYB017	0.284302	Cladribine Low Dose	Female	55
xCell.pDC	HYB017	0.0126706	Cladribine Low Dose	Female	55
xCell.Plasma cells	HYB017	0.0808918	Cladribine Low Dose	Female	55
xCell.Platelets	HYB017	0.190067	Cladribine Low Dose	Female	55
xCell.pro B-cells	HYB017	0	Cladribine Low Dose	Female	55
xCell.Tgd cells	HYB017	0.0461256	Cladribine Low Dose	Female	55
xCell.Th1 cells	HYB017	0.125542	Cladribine Low Dose	Female	55
xCell.Th2 cells	HYB017	0.0453137	Cladribine Low Dose	Female	55
xCell.Tregs	HYB017	0.0900376	Cladribine Low Dose	Female	55
xCell.aDC	HYB018	3.24221e-18	Cladribine High Dose	Female	64
xCell.B-cells	HYB018	0.109803	Cladribine High Dose	Female	64
xCell.Basophils	HYB018	0	Cladribine High Dose	Female	64
xCell.CD4+ memory T-cells	HYB018	0.154929	Cladribine High Dose	Female	64
xCell.CD4+ naive T-cells	HYB018	0	Cladribine High Dose	Female	64
xCell.CD4+ T-cells	HYB018	0.0722318	Cladribine High Dose	Female	64
xCell.CD4+ Tcm	HYB018	0.00188344	Cladribine High Dose	Female	64
xCell.CD4+ Tem	HYB018	1.62222e-19	Cladribine High Dose	Female	64
xCell.CD8+ naive T-cells	HYB018	0	Cladribine High Dose	Female	64
xCell.CD8+ T-cells	HYB018	1.09114e-18	Cladribine High Dose	Female	64
xCell.CD8+ Tcm	HYB018	0.0326744	Cladribine High Dose	Female	64
xCell.CD8+ Tem	HYB018	0.0459436	Cladribine High Dose	Female	64
xCell.cDC	HYB018	0.0232833	Cladribine High Dose	Female	64
xCell.Class-switched memory B-cells	HYB018	0.061395	Cladribine High Dose	Female	64
xCell.CLP	HYB018	0.0592684	Cladribine High Dose	Female	64
xCell.CMP	HYB018	0	Cladribine High Dose	Female	64
xCell.DC	HYB018	0.0128573	Cladribine High Dose	Female	64
xCell.Eosinophils	HYB018	0.516413	Cladribine High Dose	Female	64
xCell.Erythrocytes	HYB018	0.198497	Cladribine High Dose	Female	64
xCell.GMP	HYB018	0	Cladribine High Dose	Female	64
xCell.HSC	HYB018	1.35212e-18	Cladribine High Dose	Female	64
xCell.iDC	HYB018	0.0680074	Cladribine High Dose	Female	64
xCell.Macrophages	HYB018	0.0340054	Cladribine High Dose	Female	64
xCell.Macrophages M1	HYB018	0	Cladribine High Dose	Female	64
xCell.Macrophages M2	HYB018	0.0445688	Cladribine High Dose	Female	64
xCell.Mast cells	HYB018	0.0159349	Cladribine High Dose	Female	64
xCell.Megakaryocytes	HYB018	0.247091	Cladribine High Dose	Female	64
xCell.Memory B-cells	HYB018	0.0274993	Cladribine High Dose	Female	64
xCell.MEP	HYB018	0	Cladribine High Dose	Female	64
xCell.Monocytes	HYB018	0	Cladribine High Dose	Female	64
xCell.MPP	HYB018	0.0963468	Cladribine High Dose	Female	64
xCell.MSC	HYB018	0.146006	Cladribine High Dose	Female	64
xCell.naive B-cells	HYB018	0.0789948	Cladribine High Dose	Female	64
xCell.Neutrophils	HYB018	0.0288784	Cladribine High Dose	Female	64
xCell.NK cells	HYB018	0	Cladribine High Dose	Female	64
xCell.NKT	HYB018	0.285246	Cladribine High Dose	Female	64
xCell.pDC	HYB018	0	Cladribine High Dose	Female	64
xCell.Plasma cells	HYB018	0	Cladribine High Dose	Female	64
xCell.Platelets	HYB018	0.140605	Cladribine High Dose	Female	64
xCell.pro B-cells	HYB018	0	Cladribine High Dose	Female	64
xCell.Tgd cells	HYB018	0.0531268	Cladribine High Dose	Female	64
xCell.Th1 cells	HYB018	0.10369	Cladribine High Dose	Female	64
xCell.Th2 cells	HYB018	0.0262059	Cladribine High Dose	Female	64
xCell.Tregs	HYB018	0.080649	Cladribine High Dose	Female	64
xCell.aDC	HYB019	0.0313744	Placebo	Male	45
xCell.B-cells	HYB019	0.0428762	Placebo	Male	45
xCell.Basophils	HYB019	1.98442e-18	Placebo	Male	45
xCell.CD4+ memory T-cells	HYB019	0.469261	Placebo	Male	45
xCell.CD4+ naive T-cells	HYB019	0.0321115	Placebo	Male	45
xCell.CD4+ T-cells	HYB019	0.330809	Placebo	Male	45
xCell.CD4+ Tcm	HYB019	0.16899	Placebo	Male	45
xCell.CD4+ Tem	HYB019	0.0864212	Placebo	Male	45
xCell.CD8+ naive T-cells	HYB019	0.0343958	Placebo	Male	45
xCell.CD8+ T-cells	HYB019	0.104921	Placebo	Male	45
xCell.CD8+ Tcm	HYB019	0.132371	Placebo	Male	45
xCell.CD8+ Tem	HYB019	0.0713028	Placebo	Male	45
xCell.cDC	HYB019	0.057361	Placebo	Male	45
xCell.Class-switched memory B-cells	HYB019	0.00813567	Placebo	Male	45
xCell.CLP	HYB019	0.125873	Placebo	Male	45
xCell.CMP	HYB019	0.0226915	Placebo	Male	45
xCell.DC	HYB019	0	Placebo	Male	45
xCell.Eosinophils	HYB019	0.1584	Placebo	Male	45
xCell.Erythrocytes	HYB019	0.28077	Placebo	Male	45
xCell.GMP	HYB019	0	Placebo	Male	45
xCell.HSC	HYB019	0.0488845	Placebo	Male	45
xCell.iDC	HYB019	0	Placebo	Male	45
xCell.Macrophages	HYB019	0.0438478	Placebo	Male	45
xCell.Macrophages M1	HYB019	0.0176052	Placebo	Male	45
xCell.Macrophages M2	HYB019	0.0105126	Placebo	Male	45
xCell.Mast cells	HYB019	0.0229362	Placebo	Male	45
xCell.Megakaryocytes	HYB019	0.159079	Placebo	Male	45
xCell.Memory B-cells	HYB019	5.9153e-19	Placebo	Male	45
xCell.MEP	HYB019	0	Placebo	Male	45
xCell.Monocytes	HYB019	0	Placebo	Male	45
xCell.MPP	HYB019	0.0372934	Placebo	Male	45
xCell.MSC	HYB019	0.0928699	Placebo	Male	45
xCell.naive B-cells	HYB019	0.0154489	Placebo	Male	45
xCell.Neutrophils	HYB019	0.0174966	Placebo	Male	45
xCell.NK cells	HYB019	0.0237415	Placebo	Male	45
xCell.NKT	HYB019	0.0437213	Placebo	Male	45
xCell.pDC	HYB019	0	Placebo	Male	45
xCell.Plasma cells	HYB019	0.0677113	Placebo	Male	45
xCell.Platelets	HYB019	0.103427	Placebo	Male	45
xCell.pro B-cells	HYB019	0	Placebo	Male	45
xCell.Tgd cells	HYB019	0.0813379	Placebo	Male	45
xCell.Th1 cells	HYB019	0.0825577	Placebo	Male	45
xCell.Th2 cells	HYB019	0.0774646	Placebo	Male	45
xCell.Tregs	HYB019	0.135514	Placebo	Male	45
xCell.aDC	HYB020	1.27993e-18	Cladribine High Dose	Female	43
xCell.B-cells	HYB020	0.0129004	Cladribine High Dose	Female	43
xCell.Basophils	HYB020	0	Cladribine High Dose	Female	43
xCell.CD4+ memory T-cells	HYB020	0.204843	Cladribine High Dose	Female	43
xCell.CD4+ naive T-cells	HYB020	1.96199e-19	Cladribine High Dose	Female	43
xCell.CD4+ T-cells	HYB020	0.137886	Cladribine High Dose	Female	43
xCell.CD4+ Tcm	HYB020	0.0254214	Cladribine High Dose	Female	43
xCell.CD4+ Tem	HYB020	1.04713e-18	Cladribine High Dose	Female	43
xCell.CD8+ naive T-cells	HYB020	0.000201756	Cladribine High Dose	Female	43
xCell.CD8+ T-cells	HYB020	0	Cladribine High Dose	Female	43
xCell.CD8+ Tcm	HYB020	0.00839707	Cladribine High Dose	Female	43
xCell.CD8+ Tem	HYB020	0	Cladribine High Dose	Female	43
xCell.cDC	HYB020	0.0782072	Cladribine High Dose	Female	43
xCell.Class-switched memory B-cells	HYB020	0.0173115	Cladribine High Dose	Female	43
xCell.CLP	HYB020	0.0706131	Cladribine High Dose	Female	43
xCell.CMP	HYB020	0	Cladribine High Dose	Female	43
xCell.DC	HYB020	0.0389421	Cladribine High Dose	Female	43
xCell.Eosinophils	HYB020	0.377413	Cladribine High Dose	Female	43
xCell.Erythrocytes	HYB020	0.216094	Cladribine High Dose	Female	43
xCell.GMP	HYB020	0.00584341	Cladribine High Dose	Female	43
xCell.HSC	HYB020	0.0402316	Cladribine High Dose	Female	43
xCell.iDC	HYB020	0.0708699	Cladribine High Dose	Female	43
xCell.Macrophages	HYB020	0.0322901	Cladribine High Dose	Female	43
xCell.Macrophages M1	HYB020	0.0017976	Cladribine High Dose	Female	43
xCell.Macrophages M2	HYB020	0.0383978	Cladribine High Dose	Female	43
xCell.Mast cells	HYB020	0.0228713	Cladribine High Dose	Female	43
xCell.Megakaryocytes	HYB020	0.343016	Cladribine High Dose	Female	43
xCell.Memory B-cells	HYB020	8.64912e-19	Cladribine High Dose	Female	43
xCell.MEP	HYB020	9.14331e-18	Cladribine High Dose	Female	43
xCell.Monocytes	HYB020	0	Cladribine High Dose	Female	43
xCell.MPP	HYB020	0.075884	Cladribine High Dose	Female	43
xCell.MSC	HYB020	0.132061	Cladribine High Dose	Female	43
xCell.naive B-cells	HYB020	1.87407e-05	Cladribine High Dose	Female	43
xCell.Neutrophils	HYB020	0.0331113	Cladribine High Dose	Female	43
xCell.NK cells	HYB020	5.77729e-18	Cladribine High Dose	Female	43
xCell.NKT	HYB020	0.189382	Cladribine High Dose	Female	43
xCell.pDC	HYB020	0	Cladribine High Dose	Female	43
xCell.Plasma cells	HYB020	0.00881795	Cladribine High Dose	Female	43
xCell.Platelets	HYB020	0.16731	Cladribine High Dose	Female	43
xCell.pro B-cells	HYB020	2.15361e-17	Cladribine High Dose	Female	43
xCell.Tgd cells	HYB020	0.0284275	Cladribine High Dose	Female	43
xCell.Th1 cells	HYB020	0.0795812	Cladribine High Dose	Female	43
xCell.Th2 cells	HYB020	0	Cladribine High Dose	Female	43
xCell.Tregs	HYB020	0.125093	Cladribine High Dose	Female	43
xCell.aDC	HYB021	9.55059e-19	Cladribine High Dose	Male	54
xCell.B-cells	HYB021	0.202721	Cladribine High Dose	Male	54
xCell.Basophils	HYB021	0	Cladribine High Dose	Male	54
xCell.CD4+ memory T-cells	HYB021	0.305271	Cladribine High Dose	Male	54
xCell.CD4+ naive T-cells	HYB021	0	Cladribine High Dose	Male	54
xCell.CD4+ T-cells	HYB021	0.182098	Cladribine High Dose	Male	54
xCell.CD4+ Tcm	HYB021	0	Cladribine High Dose	Male	54
xCell.CD4+ Tem	HYB021	0.00193848	Cladribine High Dose	Male	54
xCell.CD8+ naive T-cells	HYB021	0	Cladribine High Dose	Male	54
xCell.CD8+ T-cells	HYB021	0.00856744	Cladribine High Dose	Male	54
xCell.CD8+ Tcm	HYB021	0.0772725	Cladribine High Dose	Male	54
xCell.CD8+ Tem	HYB021	0.0633471	Cladribine High Dose	Male	54
xCell.cDC	HYB021	0.0910541	Cladribine High Dose	Male	54
xCell.Class-switched memory B-cells	HYB021	0.07186	Cladribine High Dose	Male	54
xCell.CLP	HYB021	0.122596	Cladribine High Dose	Male	54
xCell.CMP	HYB021	0.0230198	Cladribine High Dose	Male	54
xCell.DC	HYB021	0.0228745	Cladribine High Dose	Male	54
xCell.Eosinophils	HYB021	0.338063	Cladribine High Dose	Male	54
xCell.Erythrocytes	HYB021	0.220806	Cladribine High Dose	Male	54
xCell.GMP	HYB021	0.0571752	Cladribine High Dose	Male	54
xCell.HSC	HYB021	0.0322431	Cladribine High Dose	Male	54
xCell.iDC	HYB021	0.0364211	Cladribine High Dose	Male	54
xCell.Macrophages	HYB021	0.0442208	Cladribine High Dose	Male	54
xCell.Macrophages M1	HYB021	0.00899527	Cladribine High Dose	Male	54
xCell.Macrophages M2	HYB021	0.027764	Cladribine High Dose	Male	54
xCell.Mast cells	HYB021	0.0298337	Cladribine High Dose	Male	54
xCell.Megakaryocytes	HYB021	0.129662	Cladribine High Dose	Male	54
xCell.Memory B-cells	HYB021	0.0969424	Cladribine High Dose	Male	54
xCell.MEP	HYB021	7.00329e-18	Cladribine High Dose	Male	54
xCell.Monocytes	HYB021	0	Cladribine High Dose	Male	54
xCell.MPP	HYB021	0.0469491	Cladribine High Dose	Male	54
xCell.MSC	HYB021	0.061551	Cladribine High Dose	Male	54
xCell.naive B-cells	HYB021	0.143462	Cladribine High Dose	Male	54
xCell.Neutrophils	HYB021	0.00991116	Cladribine High Dose	Male	54
xCell.NK cells	HYB021	0.0403698	Cladribine High Dose	Male	54
xCell.NKT	HYB021	0.101048	Cladribine High Dose	Male	54
xCell.pDC	HYB021	2.42634e-18	Cladribine High Dose	Male	54
xCell.Plasma cells	HYB021	0.00817261	Cladribine High Dose	Male	54
xCell.Platelets	HYB021	0.0873328	Cladribine High Dose	Male	54
xCell.pro B-cells	HYB021	0	Cladribine High Dose	Male	54
xCell.Tgd cells	HYB021	0.0613783	Cladribine High Dose	Male	54
xCell.Th1 cells	HYB021	0.0732639	Cladribine High Dose	Male	54
xCell.Th2 cells	HYB021	0.0338998	Cladribine High Dose	Male	54
xCell.Tregs	HYB021	0.117784	Cladribine High Dose	Male	54
xCell.aDC	HYB022	1.78357e-20	Placebo	Female	57
xCell.B-cells	HYB022	0.171905	Placebo	Female	57
xCell.Basophils	HYB022	0	Placebo	Female	57
xCell.CD4+ memory T-cells	HYB022	0.404912	Placebo	Female	57
xCell.CD4+ naive T-cells	HYB022	0.0202874	Placebo	Female	57
xCell.CD4+ T-cells	HYB022	0.257003	Placebo	Female	57
xCell.CD4+ Tcm	HYB022	0.0997761	Placebo	Female	57
xCell.CD4+ Tem	HYB022	0.0461702	Placebo	Female	57
xCell.CD8+ naive T-cells	HYB022	0.0495683	Placebo	Female	57
xCell.CD8+ T-cells	HYB022	0.0789425	Placebo	Female	57
xCell.CD8+ Tcm	HYB022	0.127609	Placebo	Female	57
xCell.CD8+ Tem	HYB022	0.0523322	Placebo	Female	57
xCell.cDC	HYB022	0.07499	Placebo	Female	57
xCell.Class-switched memory B-cells	HYB022	0.102737	Placebo	Female	57
xCell.CLP	HYB022	0.138374	Placebo	Female	57
xCell.CMP	HYB022	0.00269476	Placebo	Female	57
xCell.DC	HYB022	0.0172017	Placebo	Female	57
xCell.Eosinophils	HYB022	0.316293	Placebo	Female	57
xCell.Erythrocytes	HYB022	0.173827	Placebo	Female	57
xCell.GMP	HYB022	0.0447418	Placebo	Female	57
xCell.HSC	HYB022	0.0113788	Placebo	Female	57
xCell.iDC	HYB022	0.0260831	Placebo	Female	57
xCell.Macrophages	HYB022	0.00913446	Placebo	Female	57
xCell.Macrophages M1	HYB022	0	Placebo	Female	57
xCell.Macrophages M2	HYB022	0	Placebo	Female	57
xCell.Mast cells	HYB022	0.017817	Placebo	Female	57
xCell.Megakaryocytes	HYB022	0.132549	Placebo	Female	57
xCell.Memory B-cells	HYB022	0.0573563	Placebo	Female	57
xCell.MEP	HYB022	0	Placebo	Female	57
xCell.Monocytes	HYB022	0	Placebo	Female	57
xCell.MPP	HYB022	0.0261399	Placebo	Female	57
xCell.MSC	HYB022	0.115852	Placebo	Female	57
xCell.naive B-cells	HYB022	0.11145	Placebo	Female	57
xCell.Neutrophils	HYB022	0.0204507	Placebo	Female	57
xCell.NK cells	HYB022	0.0247528	Placebo	Female	57
xCell.NKT	HYB022	0.122771	Placebo	Female	57
xCell.pDC	HYB022	0	Placebo	Female	57
xCell.Plasma cells	HYB022	0.0202342	Placebo	Female	57
xCell.Platelets	HYB022	0.0892875	Placebo	Female	57
xCell.pro B-cells	HYB022	0	Placebo	Female	57
xCell.Tgd cells	HYB022	0.0646453	Placebo	Female	57
xCell.Th1 cells	HYB022	0.098807	Placebo	Female	57
xCell.Th2 cells	HYB022	0.0451029	Placebo	Female	57
xCell.Tregs	HYB022	0.107569	Placebo	Female	57
xCell.aDC	HYB023	0	Cladribine Low Dose	Male	39
xCell.B-cells	HYB023	0.216023	Cladribine Low Dose	Male	39
xCell.Basophils	HYB023	0	Cladribine Low Dose	Male	39
xCell.CD4+ memory T-cells	HYB023	0.283864	Cladribine Low Dose	Male	39
xCell.CD4+ naive T-cells	HYB023	0	Cladribine Low Dose	Male	39
xCell.CD4+ T-cells	HYB023	0.164978	Cladribine Low Dose	Male	39
xCell.CD4+ Tcm	HYB023	9.34119e-20	Cladribine Low Dose	Male	39
xCell.CD4+ Tem	HYB023	2.77811e-19	Cladribine Low Dose	Male	39
xCell.CD8+ naive T-cells	HYB023	0.029569	Cladribine Low Dose	Male	39
xCell.CD8+ T-cells	HYB023	0.0310745	Cladribine Low Dose	Male	39
xCell.CD8+ Tcm	HYB023	0.0967493	Cladribine Low Dose	Male	39
xCell.CD8+ Tem	HYB023	0.0251851	Cladribine Low Dose	Male	39
xCell.cDC	HYB023	0.069047	Cladribine Low Dose	Male	39
xCell.Class-switched memory B-cells	HYB023	0.0989986	Cladribine Low Dose	Male	39
xCell.CLP	HYB023	0.122397	Cladribine Low Dose	Male	39
xCell.CMP	HYB023	3.05042e-18	Cladribine Low Dose	Male	39
xCell.DC	HYB023	0.0509312	Cladribine Low Dose	Male	39
xCell.Eosinophils	HYB023	0.462109	Cladribine Low Dose	Male	39
xCell.Erythrocytes	HYB023	0.264421	Cladribine Low Dose	Male	39
xCell.GMP	HYB023	0.00666201	Cladribine Low Dose	Male	39
xCell.HSC	HYB023	0.0500695	Cladribine Low Dose	Male	39
xCell.iDC	HYB023	0.0624194	Cladribine Low Dose	Male	39
xCell.Macrophages	HYB023	0.0277801	Cladribine Low Dose	Male	39
xCell.Macrophages M1	HYB023	0.00710107	Cladribine Low Dose	Male	39
xCell.Macrophages M2	HYB023	0.0121276	Cladribine Low Dose	Male	39
xCell.Mast cells	HYB023	0.0133715	Cladribine Low Dose	Male	39
xCell.Megakaryocytes	HYB023	0.103857	Cladribine Low Dose	Male	39
xCell.Memory B-cells	HYB023	0.0855178	Cladribine Low Dose	Male	39
xCell.MEP	HYB023	0	Cladribine Low Dose	Male	39
xCell.Monocytes	HYB023	1.22708e-18	Cladribine Low Dose	Male	39
xCell.MPP	HYB023	0.0271507	Cladribine Low Dose	Male	39
xCell.MSC	HYB023	0.12484	Cladribine Low Dose	Male	39
xCell.naive B-cells	HYB023	0.139299	Cladribine Low Dose	Male	39
xCell.Neutrophils	HYB023	0	Cladribine Low Dose	Male	39
xCell.NK cells	HYB023	0.0479105	Cladribine Low Dose	Male	39
xCell.NKT	HYB023	0.125643	Cladribine Low Dose	Male	39
xCell.pDC	HYB023	0	Cladribine Low Dose	Male	39
xCell.Plasma cells	HYB023	0.0326925	Cladribine Low Dose	Male	39
xCell.Platelets	HYB023	0.0754684	Cladribine Low Dose	Male	39
xCell.pro B-cells	HYB023	5.533e-19	Cladribine Low Dose	Male	39
xCell.Tgd cells	HYB023	0.045435	Cladribine Low Dose	Male	39
xCell.Th1 cells	HYB023	0.0933333	Cladribine Low Dose	Male	39
xCell.Th2 cells	HYB023	0.0290668	Cladribine Low Dose	Male	39
xCell.Tregs	HYB023	0.1142	Cladribine Low Dose	Male	39
xCell.aDC	HYB024	0.000659221	Cladribine High Dose	Female	56
xCell.B-cells	HYB024	0.227122	Cladribine High Dose	Female	56
xCell.Basophils	HYB024	0	Cladribine High Dose	Female	56
xCell.CD4+ memory T-cells	HYB024	0.273429	Cladribine High Dose	Female	56
xCell.CD4+ naive T-cells	HYB024	0	Cladribine High Dose	Female	56
xCell.CD4+ T-cells	HYB024	0.149181	Cladribine High Dose	Female	56
xCell.CD4+ Tcm	HYB024	3.59246e-19	Cladribine High Dose	Female	56
xCell.CD4+ Tem	HYB024	0.0195481	Cladribine High Dose	Female	56
xCell.CD8+ naive T-cells	HYB024	0.0053306	Cladribine High Dose	Female	56
xCell.CD8+ T-cells	HYB024	0.0325812	Cladribine High Dose	Female	56
xCell.CD8+ Tcm	HYB024	0.0721441	Cladribine High Dose	Female	56
xCell.CD8+ Tem	HYB024	0.0738832	Cladribine High Dose	Female	56
xCell.cDC	HYB024	0.116593	Cladribine High Dose	Female	56
xCell.Class-switched memory B-cells	HYB024	0.103029	Cladribine High Dose	Female	56
xCell.CLP	HYB024	0.110331	Cladribine High Dose	Female	56
xCell.CMP	HYB024	0	Cladribine High Dose	Female	56
xCell.DC	HYB024	0.0470949	Cladribine High Dose	Female	56
xCell.Eosinophils	HYB024	0.191832	Cladribine High Dose	Female	56
xCell.Erythrocytes	HYB024	0.225362	Cladribine High Dose	Female	56
xCell.GMP	HYB024	2.97674e-18	Cladribine High Dose	Female	56
xCell.HSC	HYB024	0.0491686	Cladribine High Dose	Female	56
xCell.iDC	HYB024	0.0454235	Cladribine High Dose	Female	56
xCell.Macrophages	HYB024	0.0196804	Cladribine High Dose	Female	56
xCell.Macrophages M1	HYB024	0.00161061	Cladribine High Dose	Female	56
xCell.Macrophages M2	HYB024	0.0304484	Cladribine High Dose	Female	56
xCell.Mast cells	HYB024	0.00426134	Cladribine High Dose	Female	56
xCell.Megakaryocytes	HYB024	0.153157	Cladribine High Dose	Female	56
xCell.Memory B-cells	HYB024	0.11608	Cladribine High Dose	Female	56
xCell.MEP	HYB024	3.07418e-18	Cladribine High Dose	Female	56
xCell.Monocytes	HYB024	1.5503e-18	Cladribine High Dose	Female	56
xCell.MPP	HYB024	1.03944e-18	Cladribine High Dose	Female	56
xCell.MSC	HYB024	0.0950559	Cladribine High Dose	Female	56
xCell.naive B-cells	HYB024	0.155817	Cladribine High Dose	Female	56
xCell.Neutrophils	HYB024	0.0256175	Cladribine High Dose	Female	56
xCell.NK cells	HYB024	0.0794112	Cladribine High Dose	Female	56
xCell.NKT	HYB024	0.200049	Cladribine High Dose	Female	56
xCell.pDC	HYB024	0	Cladribine High Dose	Female	56
xCell.Plasma cells	HYB024	0.0289365	Cladribine High Dose	Female	56
xCell.Platelets	HYB024	0.103364	Cladribine High Dose	Female	56
xCell.pro B-cells	HYB024	0	Cladribine High Dose	Female	56
xCell.Tgd cells	HYB024	0.0445759	Cladribine High Dose	Female	56
xCell.Th1 cells	HYB024	0.0791465	Cladribine High Dose	Female	56
xCell.Th2 cells	HYB024	0.0500536	Cladribine High Dose	Female	56
xCell.Tregs	HYB024	0.105862	Cladribine High Dose	Female	56
xCell.aDC	HYB025	7.58769e-20	Placebo	Female	58
xCell.B-cells	HYB025	0.26042	Placebo	Female	58
xCell.Basophils	HYB025	0.00448862	Placebo	Female	58
xCell.CD4+ memory T-cells	HYB025	0.317378	Placebo	Female	58
xCell.CD4+ naive T-cells	HYB025	0.0391679	Placebo	Female	58
xCell.CD4+ T-cells	HYB025	0.198509	Placebo	Female	58
xCell.CD4+ Tcm	HYB025	0.0926673	Placebo	Female	58
xCell.CD4+ Tem	HYB025	0.0158373	Placebo	Female	58
xCell.CD8+ naive T-cells	HYB025	0.0103903	Placebo	Female	58
xCell.CD8+ T-cells	HYB025	2.24825e-18	Placebo	Female	58
xCell.CD8+ Tcm	HYB025	0.00558099	Placebo	Female	58
xCell.CD8+ Tem	HYB025	4.38188e-18	Placebo	Female	58
xCell.cDC	HYB025	0.0638509	Placebo	Female	58
xCell.Class-switched memory B-cells	HYB025	0.13153	Placebo	Female	58
xCell.CLP	HYB025	0.0777879	Placebo	Female	58
xCell.CMP	HYB025	0	Placebo	Female	58
xCell.DC	HYB025	0.00695438	Placebo	Female	58
xCell.Eosinophils	HYB025	0.114062	Placebo	Female	58
xCell.Erythrocytes	HYB025	0.148918	Placebo	Female	58
xCell.GMP	HYB025	0	Placebo	Female	58
xCell.HSC	HYB025	0.0741624	Placebo	Female	58
xCell.iDC	HYB025	0.00579535	Placebo	Female	58
xCell.Macrophages	HYB025	0.00392483	Placebo	Female	58
xCell.Macrophages M1	HYB025	0	Placebo	Female	58
xCell.Macrophages M2	HYB025	0	Placebo	Female	58
xCell.Mast cells	HYB025	0.00235754	Placebo	Female	58
xCell.Megakaryocytes	HYB025	0.272408	Placebo	Female	58
xCell.Memory B-cells	HYB025	0.118958	Placebo	Female	58
xCell.MEP	HYB025	4.14186e-17	Placebo	Female	58
xCell.Monocytes	HYB025	3.76154e-17	Placebo	Female	58
xCell.MPP	HYB025	0	Placebo	Female	58
xCell.MSC	HYB025	0.063018	Placebo	Female	58
xCell.naive B-cells	HYB025	0.169702	Placebo	Female	58
xCell.Neutrophils	HYB025	0.0859812	Placebo	Female	58
xCell.NK cells	HYB025	1.64915e-17	Placebo	Female	58
xCell.NKT	HYB025	0.200882	Placebo	Female	58
xCell.pDC	HYB025	2.62063e-18	Placebo	Female	58
xCell.Plasma cells	HYB025	0.041891	Placebo	Female	58
xCell.Platelets	HYB025	0.13063	Placebo	Female	58
xCell.pro B-cells	HYB025	0.00146704	Placebo	Female	58
xCell.Tgd cells	HYB025	0.0150439	Placebo	Female	58
xCell.Th1 cells	HYB025	0.0260121	Placebo	Female	58
xCell.Th2 cells	HYB025	0.0285415	Placebo	Female	58
xCell.Tregs	HYB025	0.140504	Placebo	Female	58
xCell.aDC	HYB026	0.000500522	Cladribine High Dose	Female	40
xCell.B-cells	HYB026	0.174761	Cladribine High Dose	Female	40
xCell.Basophils	HYB026	2.11648e-19	Cladribine High Dose	Female	40
xCell.CD4+ memory T-cells	HYB026	0.170929	Cladribine High Dose	Female	40
xCell.CD4+ naive T-cells	HYB026	0	Cladribine High Dose	Female	40
xCell.CD4+ T-cells	HYB026	0.0423844	Cladribine High Dose	Female	40
xCell.CD4+ Tcm	HYB026	0	Cladribine High Dose	Female	40
xCell.CD4+ Tem	HYB026	0	Cladribine High Dose	Female	40
xCell.CD8+ naive T-cells	HYB026	0.0431866	Cladribine High Dose	Female	40
xCell.CD8+ T-cells	HYB026	0	Cladribine High Dose	Female	40
xCell.CD8+ Tcm	HYB026	0.0244817	Cladribine High Dose	Female	40
xCell.CD8+ Tem	HYB026	3.66551e-18	Cladribine High Dose	Female	40
xCell.cDC	HYB026	0.028266	Cladribine High Dose	Female	40
xCell.Class-switched memory B-cells	HYB026	0.0927815	Cladribine High Dose	Female	40
xCell.CLP	HYB026	0.117466	Cladribine High Dose	Female	40
xCell.CMP	HYB026	0	Cladribine High Dose	Female	40
xCell.DC	HYB026	0.016041	Cladribine High Dose	Female	40
xCell.Eosinophils	HYB026	0.406945	Cladribine High Dose	Female	40
xCell.Erythrocytes	HYB026	0.217889	Cladribine High Dose	Female	40
xCell.GMP	HYB026	0	Cladribine High Dose	Female	40
xCell.HSC	HYB026	0.0774455	Cladribine High Dose	Female	40
xCell.iDC	HYB026	0.0225276	Cladribine High Dose	Female	40
xCell.Macrophages	HYB026	0.0245963	Cladribine High Dose	Female	40
xCell.Macrophages M1	HYB026	0	Cladribine High Dose	Female	40
xCell.Macrophages M2	HYB026	0.0313913	Cladribine High Dose	Female	40
xCell.Mast cells	HYB026	0.00987141	Cladribine High Dose	Female	40
xCell.Megakaryocytes	HYB026	0.229391	Cladribine High Dose	Female	40
xCell.Memory B-cells	HYB026	0.0597467	Cladribine High Dose	Female	40
xCell.MEP	HYB026	0	Cladribine High Dose	Female	40
xCell.Monocytes	HYB026	1.07821e-17	Cladribine High Dose	Female	40
xCell.MPP	HYB026	0.0259623	Cladribine High Dose	Female	40
xCell.MSC	HYB026	0.0180898	Cladribine High Dose	Female	40
xCell.naive B-cells	HYB026	0.113477	Cladribine High Dose	Female	40
xCell.Neutrophils	HYB026	0.0803754	Cladribine High Dose	Female	40
xCell.NK cells	HYB026	1.9388e-18	Cladribine High Dose	Female	40
xCell.NKT	HYB026	0.283179	Cladribine High Dose	Female	40
xCell.pDC	HYB026	0	Cladribine High Dose	Female	40
xCell.Plasma cells	HYB026	0.0410572	Cladribine High Dose	Female	40
xCell.Platelets	HYB026	0.101433	Cladribine High Dose	Female	40
xCell.pro B-cells	HYB026	4.09499e-19	Cladribine High Dose	Female	40
xCell.Tgd cells	HYB026	0.00208221	Cladribine High Dose	Female	40
xCell.Th1 cells	HYB026	0.0275919	Cladribine High Dose	Female	40
xCell.Th2 cells	HYB026	0.0679076	Cladribine High Dose	Female	40
xCell.Tregs	HYB026	0.0365755	Cladribine High Dose	Female	40
xCell.aDC	HYB027	0	Cladribine Low Dose	Male	27
xCell.B-cells	HYB027	0.00688501	Cladribine Low Dose	Male	27
xCell.Basophils	HYB027	0	Cladribine Low Dose	Male	27
xCell.CD4+ memory T-cells	HYB027	0.268117	Cladribine Low Dose	Male	27
xCell.CD4+ naive T-cells	HYB027	0.0148451	Cladribine Low Dose	Male	27
xCell.CD4+ T-cells	HYB027	0.202544	Cladribine Low Dose	Male	27
xCell.CD4+ Tcm	HYB027	0.0182928	Cladribine Low Dose	Male	27
xCell.CD4+ Tem	HYB027	1.08519e-18	Cladribine Low Dose	Male	27
xCell.CD8+ naive T-cells	HYB027	0.0262692	Cladribine Low Dose	Male	27
xCell.CD8+ T-cells	HYB027	0.0440777	Cladribine Low Dose	Male	27
xCell.CD8+ Tcm	HYB027	0.0480931	Cladribine Low Dose	Male	27
xCell.CD8+ Tem	HYB027	6.93243e-18	Cladribine Low Dose	Male	27
xCell.cDC	HYB027	0.0703802	Cladribine Low Dose	Male	27
xCell.Class-switched memory B-cells	HYB027	0.0342348	Cladribine Low Dose	Male	27
xCell.CLP	HYB027	0.0972857	Cladribine Low Dose	Male	27
xCell.CMP	HYB027	0.0243124	Cladribine Low Dose	Male	27
xCell.DC	HYB027	0.0226643	Cladribine Low Dose	Male	27
xCell.Eosinophils	HYB027	0.495777	Cladribine Low Dose	Male	27
xCell.Erythrocytes	HYB027	0.116693	Cladribine Low Dose	Male	27
xCell.GMP	HYB027	0.0302741	Cladribine Low Dose	Male	27
xCell.HSC	HYB027	0.0182872	Cladribine Low Dose	Male	27
xCell.iDC	HYB027	0.0553064	Cladribine Low Dose	Male	27
xCell.Macrophages	HYB027	8.83313e-19	Cladribine Low Dose	Male	27
xCell.Macrophages M1	HYB027	0	Cladribine Low Dose	Male	27
xCell.Macrophages M2	HYB027	0	Cladribine Low Dose	Male	27
xCell.Mast cells	HYB027	0.000590269	Cladribine Low Dose	Male	27
xCell.Megakaryocytes	HYB027	0.0967745	Cladribine Low Dose	Male	27
xCell.Memory B-cells	HYB027	8.80193e-18	Cladribine Low Dose	Male	27
xCell.MEP	HYB027	4.2975e-18	Cladribine Low Dose	Male	27
xCell.Monocytes	HYB027	0	Cladribine Low Dose	Male	27
xCell.MPP	HYB027	0.0303642	Cladribine Low Dose	Male	27
xCell.MSC	HYB027	0.0794566	Cladribine Low Dose	Male	27
xCell.naive B-cells	HYB027	0	Cladribine Low Dose	Male	27
xCell.Neutrophils	HYB027	0.0412368	Cladribine Low Dose	Male	27
xCell.NK cells	HYB027	1.5743e-17	Cladribine Low Dose	Male	27
xCell.NKT	HYB027	0.305016	Cladribine Low Dose	Male	27
xCell.pDC	HYB027	0	Cladribine Low Dose	Male	27
xCell.Plasma cells	HYB027	0	Cladribine Low Dose	Male	27
xCell.Platelets	HYB027	0.0316007	Cladribine Low Dose	Male	27
xCell.pro B-cells	HYB027	0	Cladribine Low Dose	Male	27
xCell.Tgd cells	HYB027	0.0363508	Cladribine Low Dose	Male	27
xCell.Th1 cells	HYB027	0.0529171	Cladribine Low Dose	Male	27
xCell.Th2 cells	HYB027	0.00191414	Cladribine Low Dose	Male	27
xCell.Tregs	HYB027	0.212055	Cladribine Low Dose	Male	27
xCell.aDC	HYB028	0.00512934	Placebo	Female	38
xCell.B-cells	HYB028	0.154913	Placebo	Female	38
xCell.Basophils	HYB028	3.29933e-17	Placebo	Female	38
xCell.CD4+ memory T-cells	HYB028	0.4165	Placebo	Female	38
xCell.CD4+ naive T-cells	HYB028	0.0381017	Placebo	Female	38
xCell.CD4+ T-cells	HYB028	0.259642	Placebo	Female	38
xCell.CD4+ Tcm	HYB028	0.0944652	Placebo	Female	38
xCell.CD4+ Tem	HYB028	0.0391835	Placebo	Female	38
xCell.CD8+ naive T-cells	HYB028	0.0443971	Placebo	Female	38
xCell.CD8+ T-cells	HYB028	0.120145	Placebo	Female	38
xCell.CD8+ Tcm	HYB028	0.159677	Placebo	Female	38
xCell.CD8+ Tem	HYB028	0.0214855	Placebo	Female	38
xCell.cDC	HYB028	0.0819815	Placebo	Female	38
xCell.Class-switched memory B-cells	HYB028	0.116988	Placebo	Female	38
xCell.CLP	HYB028	0.14968	Placebo	Female	38
xCell.CMP	HYB028	6.22608e-19	Placebo	Female	38
xCell.DC	HYB028	6.59034e-18	Placebo	Female	38
xCell.Eosinophils	HYB028	0.0755375	Placebo	Female	38
xCell.Erythrocytes	HYB028	0.258611	Placebo	Female	38
xCell.GMP	HYB028	0	Placebo	Female	38
xCell.HSC	HYB028	0.0583777	Placebo	Female	38
xCell.iDC	HYB028	2.58559e-19	Placebo	Female	38
xCell.Macrophages	HYB028	5.08727e-18	Placebo	Female	38
xCell.Macrophages M1	HYB028	0	Placebo	Female	38
xCell.Macrophages M2	HYB028	1.75745e-17	Placebo	Female	38
xCell.Mast cells	HYB028	0.0016268	Placebo	Female	38
xCell.Megakaryocytes	HYB028	0.11542	Placebo	Female	38
xCell.Memory B-cells	HYB028	0.0598414	Placebo	Female	38
xCell.MEP	HYB028	0.00692885	Placebo	Female	38
xCell.Monocytes	HYB028	0	Placebo	Female	38
xCell.MPP	HYB028	0	Placebo	Female	38
xCell.MSC	HYB028	0.0532199	Placebo	Female	38
xCell.naive B-cells	HYB028	0.0582537	Placebo	Female	38
xCell.Neutrophils	HYB028	0.0177292	Placebo	Female	38
xCell.NK cells	HYB028	0.050837	Placebo	Female	38
xCell.NKT	HYB028	0.177258	Placebo	Female	38
xCell.pDC	HYB028	0	Placebo	Female	38
xCell.Plasma cells	HYB028	0.112623	Placebo	Female	38
xCell.Platelets	HYB028	0.0782363	Placebo	Female	38
xCell.pro B-cells	HYB028	8.968e-18	Placebo	Female	38
xCell.Tgd cells	HYB028	0.0560801	Placebo	Female	38
xCell.Th1 cells	HYB028	0.0380185	Placebo	Female	38
xCell.Th2 cells	HYB028	0.0736102	Placebo	Female	38
xCell.Tregs	HYB028	0.144071	Placebo	Female	38
xCell.aDC	HYB029	3.68971e-18	Cladribine High Dose	Female	33
xCell.B-cells	HYB029	0.160217	Cladribine High Dose	Female	33
xCell.Basophils	HYB029	0	Cladribine High Dose	Female	33
xCell.CD4+ memory T-cells	HYB029	0.0488264	Cladribine High Dose	Female	33
xCell.CD4+ naive T-cells	HYB029	0	Cladribine High Dose	Female	33
xCell.CD4+ T-cells	HYB029	9.27441e-21	Cladribine High Dose	Female	33
xCell.CD4+ Tcm	HYB029	0	Cladribine High Dose	Female	33
xCell.CD4+ Tem	HYB029	4.95931e-18	Cladribine High Dose	Female	33
xCell.CD8+ naive T-cells	HYB029	0.0144776	Cladribine High Dose	Female	33
xCell.CD8+ T-cells	HYB029	0	Cladribine High Dose	Female	33
xCell.CD8+ Tcm	HYB029	0	Cladribine High Dose	Female	33
xCell.CD8+ Tem	HYB029	1.26539e-17	Cladribine High Dose	Female	33
xCell.cDC	HYB029	0.0421878	Cladribine High Dose	Female	33
xCell.Class-switched memory B-cells	HYB029	0.0811911	Cladribine High Dose	Female	33
xCell.CLP	HYB029	0.0568797	Cladribine High Dose	Female	33
xCell.CMP	HYB029	0.0500113	Cladribine High Dose	Female	33
xCell.DC	HYB029	0	Cladribine High Dose	Female	33
xCell.Eosinophils	HYB029	0.443656	Cladribine High Dose	Female	33
xCell.Erythrocytes	HYB029	0.155837	Cladribine High Dose	Female	33
xCell.GMP	HYB029	0.00558333	Cladribine High Dose	Female	33
xCell.HSC	HYB029	0.0190524	Cladribine High Dose	Female	33
xCell.iDC	HYB029	0.00579127	Cladribine High Dose	Female	33
xCell.Macrophages	HYB029	0.00813852	Cladribine High Dose	Female	33
xCell.Macrophages M1	HYB029	0	Cladribine High Dose	Female	33
xCell.Macrophages M2	HYB029	0.0169727	Cladribine High Dose	Female	33
xCell.Mast cells	HYB029	0.0194421	Cladribine High Dose	Female	33
xCell.Megakaryocytes	HYB029	0.255193	Cladribine High Dose	Female	33
xCell.Memory B-cells	HYB029	0.0733291	Cladribine High Dose	Female	33
xCell.MEP	HYB029	0	Cladribine High Dose	Female	33
xCell.Monocytes	HYB029	1.28138e-18	Cladribine High Dose	Female	33
xCell.MPP	HYB029	0.116478	Cladribine High Dose	Female	33
xCell.MSC	HYB029	0.139273	Cladribine High Dose	Female	33
xCell.naive B-cells	HYB029	0.111363	Cladribine High Dose	Female	33
xCell.Neutrophils	HYB029	0.0928267	Cladribine High Dose	Female	33
xCell.NK cells	HYB029	0.00733147	Cladribine High Dose	Female	33
xCell.NKT	HYB029	0.278663	Cladribine High Dose	Female	33
xCell.pDC	HYB029	2.01865e-18	Cladribine High Dose	Female	33
xCell.Plasma cells	HYB029	0.00393447	Cladribine High Dose	Female	33
xCell.Platelets	HYB029	0.118833	Cladribine High Dose	Female	33
xCell.pro B-cells	HYB029	7.1139e-18	Cladribine High Dose	Female	33
xCell.Tgd cells	HYB029	0	Cladribine High Dose	Female	33
xCell.Th1 cells	HYB029	0.0410922	Cladribine High Dose	Female	33
xCell.Th2 cells	HYB029	1.44236e-19	Cladribine High Dose	Female	33
xCell.Tregs	HYB029	0.0221201	Cladribine High Dose	Female	33
xCell.aDC	HYB030	0.0274256	Cladribine Low Dose	Female	23
xCell.B-cells	HYB030	0.113265	Cladribine Low Dose	Female	23
xCell.Basophils	HYB030	0	Cladribine Low Dose	Female	23
xCell.CD4+ memory T-cells	HYB030	0.331103	Cladribine Low Dose	Female	23
xCell.CD4+ naive T-cells	HYB030	0.0459891	Cladribine Low Dose	Female	23
xCell.CD4+ T-cells	HYB030	0.231534	Cladribine Low Dose	Female	23
xCell.CD4+ Tcm	HYB030	0.117218	Cladribine Low Dose	Female	23
xCell.CD4+ Tem	HYB030	0.0579924	Cladribine Low Dose	Female	23
xCell.CD8+ naive T-cells	HYB030	0.0402895	Cladribine Low Dose	Female	23
xCell.CD8+ T-cells	HYB030	0.0515625	Cladribine Low Dose	Female	23
xCell.CD8+ Tcm	HYB030	0.0840901	Cladribine Low Dose	Female	23
xCell.CD8+ Tem	HYB030	3.23604e-18	Cladribine Low Dose	Female	23
xCell.cDC	HYB030	0.0736235	Cladribine Low Dose	Female	23
xCell.Class-switched memory B-cells	HYB030	0.0604323	Cladribine Low Dose	Female	23
xCell.CLP	HYB030	0.109354	Cladribine Low Dose	Female	23
xCell.CMP	HYB030	7.16106e-18	Cladribine Low Dose	Female	23
xCell.DC	HYB030	0.00678846	Cladribine Low Dose	Female	23
xCell.Eosinophils	HYB030	0.29031	Cladribine Low Dose	Female	23
xCell.Erythrocytes	HYB030	0.246427	Cladribine Low Dose	Female	23
xCell.GMP	HYB030	5.81974e-20	Cladribine Low Dose	Female	23
xCell.HSC	HYB030	0.0352249	Cladribine Low Dose	Female	23
xCell.iDC	HYB030	0.0266452	Cladribine Low Dose	Female	23
xCell.Macrophages	HYB030	0.0012723	Cladribine Low Dose	Female	23
xCell.Macrophages M1	HYB030	0	Cladribine Low Dose	Female	23
xCell.Macrophages M2	HYB030	0	Cladribine Low Dose	Female	23
xCell.Mast cells	HYB030	0.0080681	Cladribine Low Dose	Female	23
xCell.Megakaryocytes	HYB030	0.175261	Cladribine Low Dose	Female	23
xCell.Memory B-cells	HYB030	0.0411575	Cladribine Low Dose	Female	23
xCell.MEP	HYB030	2.05295e-18	Cladribine Low Dose	Female	23
xCell.Monocytes	HYB030	0	Cladribine Low Dose	Female	23
xCell.MPP	HYB030	0.0437508	Cladribine Low Dose	Female	23
xCell.MSC	HYB030	0.139371	Cladribine Low Dose	Female	23
xCell.naive B-cells	HYB030	0.0629101	Cladribine Low Dose	Female	23
xCell.Neutrophils	HYB030	0.0561629	Cladribine Low Dose	Female	23
xCell.NK cells	HYB030	6.8675e-18	Cladribine Low Dose	Female	23
xCell.NKT	HYB030	0.207193	Cladribine Low Dose	Female	23
xCell.pDC	HYB030	0	Cladribine Low Dose	Female	23
xCell.Plasma cells	HYB030	0.0591136	Cladribine Low Dose	Female	23
xCell.Platelets	HYB030	0.0930095	Cladribine Low Dose	Female	23
xCell.pro B-cells	HYB030	2.26137e-18	Cladribine Low Dose	Female	23
xCell.Tgd cells	HYB030	0.0342907	Cladribine Low Dose	Female	23
xCell.Th1 cells	HYB030	0.0285695	Cladribine Low Dose	Female	23
xCell.Th2 cells	HYB030	0.0654299	Cladribine Low Dose	Female	23
xCell.Tregs	HYB030	0.130772	Cladribine Low Dose	Female	23
xCell.aDC	HYB031	0.00794838	Cladribine High Dose	Male	34
xCell.B-cells	HYB031	0.135817	Cladribine High Dose	Male	34
xCell.Basophils	HYB031	0	Cladribine High Dose	Male	34
xCell.CD4+ memory T-cells	HYB031	0.286839	Cladribine High Dose	Male	34
xCell.CD4+ naive T-cells	HYB031	0	Cladribine High Dose	Male	34
xCell.CD4+ T-cells	HYB031	0.18246	Cladribine High Dose	Male	34
xCell.CD4+ Tcm	HYB031	0	Cladribine High Dose	Male	34
xCell.CD4+ Tem	HYB031	1.71041e-19	Cladribine High Dose	Male	34
xCell.CD8+ naive T-cells	HYB031	0.0413263	Cladribine High Dose	Male	34
xCell.CD8+ T-cells	HYB031	0.0623288	Cladribine High Dose	Male	34
xCell.CD8+ Tcm	HYB031	0.1052	Cladribine High Dose	Male	34
xCell.CD8+ Tem	HYB031	0.0363255	Cladribine High Dose	Male	34
xCell.cDC	HYB031	0.129563	Cladribine High Dose	Male	34
xCell.Class-switched memory B-cells	HYB031	0.0720738	Cladribine High Dose	Male	34
xCell.CLP	HYB031	0.129012	Cladribine High Dose	Male	34
xCell.CMP	HYB031	0.019363	Cladribine High Dose	Male	34
xCell.DC	HYB031	0.0434522	Cladribine High Dose	Male	34
xCell.Eosinophils	HYB031	0.388772	Cladribine High Dose	Male	34
xCell.Erythrocytes	HYB031	0.167807	Cladribine High Dose	Male	34
xCell.GMP	HYB031	0.081869	Cladribine High Dose	Male	34
xCell.HSC	HYB031	0.011713	Cladribine High Dose	Male	34
xCell.iDC	HYB031	0.0310768	Cladribine High Dose	Male	34
xCell.Macrophages	HYB031	0.0261031	Cladribine High Dose	Male	34
xCell.Macrophages M1	HYB031	0.0051349	Cladribine High Dose	Male	34
xCell.Macrophages M2	HYB031	0.0204571	Cladribine High Dose	Male	34
xCell.Mast cells	HYB031	0.0242352	Cladribine High Dose	Male	34
xCell.Megakaryocytes	HYB031	0.211407	Cladribine High Dose	Male	34
xCell.Memory B-cells	HYB031	0.0499858	Cladribine High Dose	Male	34
xCell.MEP	HYB031	4.38354e-18	Cladribine High Dose	Male	34
xCell.Monocytes	HYB031	0	Cladribine High Dose	Male	34
xCell.MPP	HYB031	0.0800425	Cladribine High Dose	Male	34
xCell.MSC	HYB031	0.163472	Cladribine High Dose	Male	34
xCell.naive B-cells	HYB031	0.0876848	Cladribine High Dose	Male	34
xCell.Neutrophils	HYB031	0.000351729	Cladribine High Dose	Male	34
xCell.NK cells	HYB031	0.0422306	Cladribine High Dose	Male	34
xCell.NKT	HYB031	0.10321	Cladribine High Dose	Male	34
xCell.pDC	HYB031	0	Cladribine High Dose	Male	34
xCell.Plasma cells	HYB031	0.0293702	Cladribine High Dose	Male	34
xCell.Platelets	HYB031	0.121653	Cladribine High Dose	Male	34
xCell.pro B-cells	HYB031	1.0074e-18	Cladribine High Dose	Male	34
xCell.Tgd cells	HYB031	0.0678002	Cladribine High Dose	Male	34
xCell.Th1 cells	HYB031	0.0598586	Cladribine High Dose	Male	34
xCell.Th2 cells	HYB031	0.0448258	Cladribine High Dose	Male	34
xCell.Tregs	HYB031	0.131022	Cladribine High Dose	Male	34
xCell.aDC	HYB032	0	Cladribine High Dose	Female	43
xCell.B-cells	HYB032	0.196499	Cladribine High Dose	Female	43
xCell.Basophils	HYB032	0.103424	Cladribine High Dose	Female	43
xCell.CD4+ memory T-cells	HYB032	9.76261e-20	Cladribine High Dose	Female	43
xCell.CD4+ naive T-cells	HYB032	0.108448	Cladribine High Dose	Female	43
xCell.CD4+ T-cells	HYB032	0.0799649	Cladribine High Dose	Female	43
xCell.CD4+ Tcm	HYB032	0.00397586	Cladribine High Dose	Female	43
xCell.CD4+ Tem	HYB032	0.0119545	Cladribine High Dose	Female	43
xCell.CD8+ naive T-cells	HYB032	0.0578112	Cladribine High Dose	Female	43
xCell.CD8+ T-cells	HYB032	0.0937641	Cladribine High Dose	Female	43
xCell.CD8+ Tcm	HYB032	0.00164211	Cladribine High Dose	Female	43
xCell.CD8+ Tem	HYB032	0.101355	Cladribine High Dose	Female	43
xCell.cDC	HYB032	0	Cladribine High Dose	Female	43
xCell.Class-switched memory B-cells	HYB032	0.0460866	Cladribine High Dose	Female	43
xCell.CLP	HYB032	0.0919885	Cladribine High Dose	Female	43
xCell.CMP	HYB032	0.0153433	Cladribine High Dose	Female	43
xCell.DC	HYB032	0.00081993	Cladribine High Dose	Female	43
xCell.Eosinophils	HYB032	0.383029	Cladribine High Dose	Female	43
xCell.Erythrocytes	HYB032	0.258863	Cladribine High Dose	Female	43
xCell.GMP	HYB032	0.00557596	Cladribine High Dose	Female	43
xCell.HSC	HYB032	4.78472e-18	Cladribine High Dose	Female	43
xCell.iDC	HYB032	0.0299901	Cladribine High Dose	Female	43
xCell.Macrophages	HYB032	0.047264	Cladribine High Dose	Female	43
xCell.Macrophages M1	HYB032	0	Cladribine High Dose	Female	43
xCell.Macrophages M2	HYB032	0.0735811	Cladribine High Dose	Female	43
xCell.Mast cells	HYB032	0.0335725	Cladribine High Dose	Female	43
xCell.Megakaryocytes	HYB032	0.199821	Cladribine High Dose	Female	43
xCell.Memory B-cells	HYB032	0.109268	Cladribine High Dose	Female	43
xCell.MEP	HYB032	0.00518533	Cladribine High Dose	Female	43
xCell.Monocytes	HYB032	0	Cladribine High Dose	Female	43
xCell.MPP	HYB032	0.203434	Cladribine High Dose	Female	43
xCell.MSC	HYB032	0.449796	Cladribine High Dose	Female	43
xCell.naive B-cells	HYB032	0.119732	Cladribine High Dose	Female	43
xCell.Neutrophils	HYB032	0.0261275	Cladribine High Dose	Female	43
xCell.NK cells	HYB032	0	Cladribine High Dose	Female	43
xCell.NKT	HYB032	0.382115	Cladribine High Dose	Female	43
xCell.pDC	HYB032	0	Cladribine High Dose	Female	43
xCell.Plasma cells	HYB032	0.0292844	Cladribine High Dose	Female	43
xCell.Platelets	HYB032	0.12265	Cladribine High Dose	Female	43
xCell.pro B-cells	HYB032	0.0129523	Cladribine High Dose	Female	43
xCell.Tgd cells	HYB032	0.00363873	Cladribine High Dose	Female	43
xCell.Th1 cells	HYB032	0.258527	Cladribine High Dose	Female	43
xCell.Th2 cells	HYB032	3.11241e-19	Cladribine High Dose	Female	43
xCell.Tregs	HYB032	4.8507e-18	Cladribine High Dose	Female	43
xCell.aDC	HYB033	2.08312e-18	Cladribine High Dose	Male	24
xCell.B-cells	HYB033	0.06095	Cladribine High Dose	Male	24
xCell.Basophils	HYB033	0.0120459	Cladribine High Dose	Male	24
xCell.CD4+ memory T-cells	HYB033	0.202	Cladribine High Dose	Male	24
xCell.CD4+ naive T-cells	HYB033	4.0048e-18	Cladribine High Dose	Male	24
xCell.CD4+ T-cells	HYB033	0.147749	Cladribine High Dose	Male	24
xCell.CD4+ Tcm	HYB033	0	Cladribine High Dose	Male	24
xCell.CD4+ Tem	HYB033	3.58968e-18	Cladribine High Dose	Male	24
xCell.CD8+ naive T-cells	HYB033	0.0529618	Cladribine High Dose	Male	24
xCell.CD8+ T-cells	HYB033	3.60446e-21	Cladribine High Dose	Male	24
xCell.CD8+ Tcm	HYB033	0.0494048	Cladribine High Dose	Male	24
xCell.CD8+ Tem	HYB033	1.66867e-18	Cladribine High Dose	Male	24
xCell.cDC	HYB033	0.0373727	Cladribine High Dose	Male	24
xCell.Class-switched memory B-cells	HYB033	0.070198	Cladribine High Dose	Male	24
xCell.CLP	HYB033	0.110874	Cladribine High Dose	Male	24
xCell.CMP	HYB033	0	Cladribine High Dose	Male	24
xCell.DC	HYB033	0.037276	Cladribine High Dose	Male	24
xCell.Eosinophils	HYB033	0.474847	Cladribine High Dose	Male	24
xCell.Erythrocytes	HYB033	0.203329	Cladribine High Dose	Male	24
xCell.GMP	HYB033	0.0211253	Cladribine High Dose	Male	24
xCell.HSC	HYB033	0.0148586	Cladribine High Dose	Male	24
xCell.iDC	HYB033	0.0318785	Cladribine High Dose	Male	24
xCell.Macrophages	HYB033	0.0534742	Cladribine High Dose	Male	24
xCell.Macrophages M1	HYB033	0	Cladribine High Dose	Male	24
xCell.Macrophages M2	HYB033	0.0683555	Cladribine High Dose	Male	24
xCell.Mast cells	HYB033	0.0155482	Cladribine High Dose	Male	24
xCell.Megakaryocytes	HYB033	0.0951675	Cladribine High Dose	Male	24
xCell.Memory B-cells	HYB033	0	Cladribine High Dose	Male	24
xCell.MEP	HYB033	0	Cladribine High Dose	Male	24
xCell.Monocytes	HYB033	0	Cladribine High Dose	Male	24
xCell.MPP	HYB033	0.0168288	Cladribine High Dose	Male	24
xCell.MSC	HYB033	0.237213	Cladribine High Dose	Male	24
xCell.naive B-cells	HYB033	0.0284103	Cladribine High Dose	Male	24
xCell.Neutrophils	HYB033	0.0610118	Cladribine High Dose	Male	24
xCell.NK cells	HYB033	1.20371e-19	Cladribine High Dose	Male	24
xCell.NKT	HYB033	0.188528	Cladribine High Dose	Male	24
xCell.pDC	HYB033	0	Cladribine High Dose	Male	24
xCell.Plasma cells	HYB033	0.0230543	Cladribine High Dose	Male	24
xCell.Platelets	HYB033	0.065216	Cladribine High Dose	Male	24
xCell.pro B-cells	HYB033	0	Cladribine High Dose	Male	24
xCell.Tgd cells	HYB033	0.0304104	Cladribine High Dose	Male	24
xCell.Th1 cells	HYB033	0.13533	Cladribine High Dose	Male	24
xCell.Th2 cells	HYB033	0	Cladribine High Dose	Male	24
xCell.Tregs	HYB033	0.0682492	Cladribine High Dose	Male	24
xCell.aDC	HYB034	1.85337e-18	Cladribine Low Dose	Female	49
xCell.B-cells	HYB034	0.0197356	Cladribine Low Dose	Female	49
xCell.Basophils	HYB034	0.0326807	Cladribine Low Dose	Female	49
xCell.CD4+ memory T-cells	HYB034	4.18038e-20	Cladribine Low Dose	Female	49
xCell.CD4+ naive T-cells	HYB034	0.0684164	Cladribine Low Dose	Female	49
xCell.CD4+ T-cells	HYB034	0.0131038	Cladribine Low Dose	Female	49
xCell.CD4+ Tcm	HYB034	0.0198735	Cladribine Low Dose	Female	49
xCell.CD4+ Tem	HYB034	0.0150435	Cladribine Low Dose	Female	49
xCell.CD8+ naive T-cells	HYB034	0.0469069	Cladribine Low Dose	Female	49
xCell.CD8+ T-cells	HYB034	0	Cladribine Low Dose	Female	49
xCell.CD8+ Tcm	HYB034	6.12005e-22	Cladribine Low Dose	Female	49
xCell.CD8+ Tem	HYB034	8.67362e-19	Cladribine Low Dose	Female	49
xCell.cDC	HYB034	0.00805591	Cladribine Low Dose	Female	49
xCell.Class-switched memory B-cells	HYB034	0.0204625	Cladribine Low Dose	Female	49
xCell.CLP	HYB034	0.0461556	Cladribine Low Dose	Female	49
xCell.CMP	HYB034	0.0529333	Cladribine Low Dose	Female	49
xCell.DC	HYB034	0.0228305	Cladribine Low Dose	Female	49
xCell.Eosinophils	HYB034	0.711721	Cladribine Low Dose	Female	49
xCell.Erythrocytes	HYB034	0.258747	Cladribine Low Dose	Female	49
xCell.GMP	HYB034	0.0397161	Cladribine Low Dose	Female	49
xCell.HSC	HYB034	0.0125014	Cladribine Low Dose	Female	49
xCell.iDC	HYB034	0.0995131	Cladribine Low Dose	Female	49
xCell.Macrophages	HYB034	0.0115803	Cladribine Low Dose	Female	49
xCell.Macrophages M1	HYB034	2.37616e-18	Cladribine Low Dose	Female	49
xCell.Macrophages M2	HYB034	0.0540437	Cladribine Low Dose	Female	49
xCell.Mast cells	HYB034	0.037108	Cladribine Low Dose	Female	49
xCell.Megakaryocytes	HYB034	0.257696	Cladribine Low Dose	Female	49
xCell.Memory B-cells	HYB034	0	Cladribine Low Dose	Female	49
xCell.MEP	HYB034	0	Cladribine Low Dose	Female	49
xCell.Monocytes	HYB034	0	Cladribine Low Dose	Female	49
xCell.MPP	HYB034	0.204606	Cladribine Low Dose	Female	49
xCell.MSC	HYB034	0.418977	Cladribine Low Dose	Female	49
xCell.naive B-cells	HYB034	0	Cladribine Low Dose	Female	49
xCell.Neutrophils	HYB034	0.0472673	Cladribine Low Dose	Female	49
xCell.NK cells	HYB034	0	Cladribine Low Dose	Female	49
xCell.NKT	HYB034	0.454859	Cladribine Low Dose	Female	49
xCell.pDC	HYB034	0	Cladribine Low Dose	Female	49
xCell.Plasma cells	HYB034	0.0234035	Cladribine Low Dose	Female	49
xCell.Platelets	HYB034	0.129212	Cladribine Low Dose	Female	49
xCell.pro B-cells	HYB034	0	Cladribine Low Dose	Female	49
xCell.Tgd cells	HYB034	0	Cladribine Low Dose	Female	49
xCell.Th1 cells	HYB034	0.190886	Cladribine Low Dose	Female	49
xCell.Th2 cells	HYB034	7.66517e-18	Cladribine Low Dose	Female	49
xCell.Tregs	HYB034	4.19057e-17	Cladribine Low Dose	Female	49
xCell.aDC	HYB035	2.14511e-18	Placebo	Male	26
xCell.B-cells	HYB035	0.118127	Placebo	Male	26
xCell.Basophils	HYB035	0.00925368	Placebo	Male	26
xCell.CD4+ memory T-cells	HYB035	0.208093	Placebo	Male	26
xCell.CD4+ naive T-cells	HYB035	0.148336	Placebo	Male	26
xCell.CD4+ T-cells	HYB035	0.197003	Placebo	Male	26
xCell.CD4+ Tcm	HYB035	0.0719713	Placebo	Male	26
xCell.CD4+ Tem	HYB035	0.000746782	Placebo	Male	26
xCell.CD8+ naive T-cells	HYB035	0.0210909	Placebo	Male	26
xCell.CD8+ T-cells	HYB035	0.193613	Placebo	Male	26
xCell.CD8+ Tcm	HYB035	0.14318	Placebo	Male	26
xCell.CD8+ Tem	HYB035	0.184696	Placebo	Male	26
xCell.cDC	HYB035	0.019556	Placebo	Male	26
xCell.Class-switched memory B-cells	HYB035	0.0387654	Placebo	Male	26
xCell.CLP	HYB035	0.11053	Placebo	Male	26
xCell.CMP	HYB035	1.60448e-18	Placebo	Male	26
xCell.DC	HYB035	0.0111261	Placebo	Male	26
xCell.Eosinophils	HYB035	0.319181	Placebo	Male	26
xCell.Erythrocytes	HYB035	0.254885	Placebo	Male	26
xCell.GMP	HYB035	9.84752e-20	Placebo	Male	26
xCell.HSC	HYB035	0	Placebo	Male	26
xCell.iDC	HYB035	0.0350495	Placebo	Male	26
xCell.Macrophages	HYB035	0	Placebo	Male	26
xCell.Macrophages M1	HYB035	0.00307917	Placebo	Male	26
xCell.Macrophages M2	HYB035	0.0199524	Placebo	Male	26
xCell.Mast cells	HYB035	0.0444196	Placebo	Male	26
xCell.Megakaryocytes	HYB035	0.153796	Placebo	Male	26
xCell.Memory B-cells	HYB035	0.0613529	Placebo	Male	26
xCell.MEP	HYB035	0.0337922	Placebo	Male	26
xCell.Monocytes	HYB035	7.24913e-19	Placebo	Male	26
xCell.MPP	HYB035	0.0606843	Placebo	Male	26
xCell.MSC	HYB035	0.39662	Placebo	Male	26
xCell.naive B-cells	HYB035	0.0563184	Placebo	Male	26
xCell.Neutrophils	HYB035	0	Placebo	Male	26
xCell.NK cells	HYB035	0.0459847	Placebo	Male	26
xCell.NKT	HYB035	0.248103	Placebo	Male	26
xCell.pDC	HYB035	1.45856e-17	Placebo	Male	26
xCell.Plasma cells	HYB035	0.0324248	Placebo	Male	26
xCell.Platelets	HYB035	0.118636	Placebo	Male	26
xCell.pro B-cells	HYB035	6.10556e-18	Placebo	Male	26
xCell.Tgd cells	HYB035	0.0712255	Placebo	Male	26
xCell.Th1 cells	HYB035	0.255244	Placebo	Male	26
xCell.Th2 cells	HYB035	0.0126104	Placebo	Male	26
xCell.Tregs	HYB035	1.03396e-17	Placebo	Male	26
xCell.aDC	HYB036	0	Cladribine Low Dose	Female	43
xCell.B-cells	HYB036	0.131667	Cladribine Low Dose	Female	43
xCell.Basophils	HYB036	0	Cladribine Low Dose	Female	43
xCell.CD4+ memory T-cells	HYB036	0.2845	Cladribine Low Dose	Female	43
xCell.CD4+ naive T-cells	HYB036	0	Cladribine Low Dose	Female	43
xCell.CD4+ T-cells	HYB036	0.168432	Cladribine Low Dose	Female	43
xCell.CD4+ Tcm	HYB036	0	Cladribine Low Dose	Female	43
xCell.CD4+ Tem	HYB036	0	Cladribine Low Dose	Female	43
xCell.CD8+ naive T-cells	HYB036	0.0328352	Cladribine Low Dose	Female	43
xCell.CD8+ T-cells	HYB036	0.0344859	Cladribine Low Dose	Female	43
xCell.CD8+ Tcm	HYB036	0.0895913	Cladribine Low Dose	Female	43
xCell.CD8+ Tem	HYB036	0.0168438	Cladribine Low Dose	Female	43
xCell.cDC	HYB036	0.0285953	Cladribine Low Dose	Female	43
xCell.Class-switched memory B-cells	HYB036	0.0590609	Cladribine Low Dose	Female	43
xCell.CLP	HYB036	0.0902082	Cladribine Low Dose	Female	43
xCell.CMP	HYB036	0.0153202	Cladribine Low Dose	Female	43
xCell.DC	HYB036	0.0051025	Cladribine Low Dose	Female	43
xCell.Eosinophils	HYB036	0.467456	Cladribine Low Dose	Female	43
xCell.Erythrocytes	HYB036	0.230514	Cladribine Low Dose	Female	43
xCell.GMP	HYB036	0.026859	Cladribine Low Dose	Female	43
xCell.HSC	HYB036	0.0625447	Cladribine Low Dose	Female	43
xCell.iDC	HYB036	0.0591093	Cladribine Low Dose	Female	43
xCell.Macrophages	HYB036	0	Cladribine Low Dose	Female	43
xCell.Macrophages M1	HYB036	0	Cladribine Low Dose	Female	43
xCell.Macrophages M2	HYB036	7.97445e-19	Cladribine Low Dose	Female	43
xCell.Mast cells	HYB036	0.0213168	Cladribine Low Dose	Female	43
xCell.Megakaryocytes	HYB036	0.341028	Cladribine Low Dose	Female	43
xCell.Memory B-cells	HYB036	0.0366631	Cladribine Low Dose	Female	43
xCell.MEP	HYB036	6.92734e-20	Cladribine Low Dose	Female	43
xCell.Monocytes	HYB036	0	Cladribine Low Dose	Female	43
xCell.MPP	HYB036	0.0848704	Cladribine Low Dose	Female	43
xCell.MSC	HYB036	0.0670578	Cladribine Low Dose	Female	43
xCell.naive B-cells	HYB036	0.095973	Cladribine Low Dose	Female	43
xCell.Neutrophils	HYB036	0.0106062	Cladribine Low Dose	Female	43
xCell.NK cells	HYB036	0	Cladribine Low Dose	Female	43
xCell.NKT	HYB036	0.18214	Cladribine Low Dose	Female	43
xCell.pDC	HYB036	0	Cladribine Low Dose	Female	43
xCell.Plasma cells	HYB036	0.0141308	Cladribine Low Dose	Female	43
xCell.Platelets	HYB036	0.191453	Cladribine Low Dose	Female	43
xCell.pro B-cells	HYB036	5.20919e-18	Cladribine Low Dose	Female	43
xCell.Tgd cells	HYB036	0.0585888	Cladribine Low Dose	Female	43
xCell.Th1 cells	HYB036	0.0200397	Cladribine Low Dose	Female	43
xCell.Th2 cells	HYB036	0.0611127	Cladribine Low Dose	Female	43
xCell.Tregs	HYB036	0.121005	Cladribine Low Dose	Female	43
xCell.aDC	HYB037	0.00183204	Placebo	Male	42
xCell.B-cells	HYB037	0.23639	Placebo	Male	42
xCell.Basophils	HYB037	9.184e-18	Placebo	Male	42
xCell.CD4+ memory T-cells	HYB037	0.367182	Placebo	Male	42
xCell.CD4+ naive T-cells	HYB037	0.0595228	Placebo	Male	42
xCell.CD4+ T-cells	HYB037	0.247865	Placebo	Male	42
xCell.CD4+ Tcm	HYB037	0.0584934	Placebo	Male	42
xCell.CD4+ Tem	HYB037	0.0433283	Placebo	Male	42
xCell.CD8+ naive T-cells	HYB037	0.0380527	Placebo	Male	42
xCell.CD8+ T-cells	HYB037	0.101612	Placebo	Male	42
xCell.CD8+ Tcm	HYB037	0.124134	Placebo	Male	42
xCell.CD8+ Tem	HYB037	0.019118	Placebo	Male	42
xCell.cDC	HYB037	0.0603795	Placebo	Male	42
xCell.Class-switched memory B-cells	HYB037	0.118514	Placebo	Male	42
xCell.CLP	HYB037	0.137537	Placebo	Male	42
xCell.CMP	HYB037	0	Placebo	Male	42
xCell.DC	HYB037	0.0108047	Placebo	Male	42
xCell.Eosinophils	HYB037	0.232685	Placebo	Male	42
xCell.Erythrocytes	HYB037	0.1393	Placebo	Male	42
xCell.GMP	HYB037	0.00593834	Placebo	Male	42
xCell.HSC	HYB037	0.0314854	Placebo	Male	42
xCell.iDC	HYB037	0.0192348	Placebo	Male	42
xCell.Macrophages	HYB037	0	Placebo	Male	42
xCell.Macrophages M1	HYB037	1.36721e-18	Placebo	Male	42
xCell.Macrophages M2	HYB037	0	Placebo	Male	42
xCell.Mast cells	HYB037	0.0101575	Placebo	Male	42
xCell.Megakaryocytes	HYB037	0.108475	Placebo	Male	42
xCell.Memory B-cells	HYB037	0.109664	Placebo	Male	42
xCell.MEP	HYB037	5.43717e-18	Placebo	Male	42
xCell.Monocytes	HYB037	2.08207e-20	Placebo	Male	42
xCell.MPP	HYB037	0.0308931	Placebo	Male	42
xCell.MSC	HYB037	0.0929528	Placebo	Male	42
xCell.naive B-cells	HYB037	0.142854	Placebo	Male	42
xCell.Neutrophils	HYB037	0	Placebo	Male	42
xCell.NK cells	HYB037	0.030111	Placebo	Male	42
xCell.NKT	HYB037	0.181854	Placebo	Male	42
xCell.pDC	HYB037	6.90005e-18	Placebo	Male	42
xCell.Plasma cells	HYB037	0.023656	Placebo	Male	42
xCell.Platelets	HYB037	0.0816023	Placebo	Male	42
xCell.pro B-cells	HYB037	0	Placebo	Male	42
xCell.Tgd cells	HYB037	0.064657	Placebo	Male	42
xCell.Th1 cells	HYB037	0.0470505	Placebo	Male	42
xCell.Th2 cells	HYB037	0.0563678	Placebo	Male	42
xCell.Tregs	HYB037	0.104822	Placebo	Male	42
xCell.aDC	HYB038	0.00529736	Cladribine High Dose	Female	41
xCell.B-cells	HYB038	0.250453	Cladribine High Dose	Female	41
xCell.Basophils	HYB038	0.0155346	Cladribine High Dose	Female	41
xCell.CD4+ memory T-cells	HYB038	0.15264	Cladribine High Dose	Female	41
xCell.CD4+ naive T-cells	HYB038	0	Cladribine High Dose	Female	41
xCell.CD4+ T-cells	HYB038	0.0207969	Cladribine High Dose	Female	41
xCell.CD4+ Tcm	HYB038	1.62429e-18	Cladribine High Dose	Female	41
xCell.CD4+ Tem	HYB038	0	Cladribine High Dose	Female	41
xCell.CD8+ naive T-cells	HYB038	2.24754e-20	Cladribine High Dose	Female	41
xCell.CD8+ T-cells	HYB038	0	Cladribine High Dose	Female	41
xCell.CD8+ Tcm	HYB038	3.43603e-18	Cladribine High Dose	Female	41
xCell.CD8+ Tem	HYB038	1.19625e-17	Cladribine High Dose	Female	41
xCell.cDC	HYB038	0.0464235	Cladribine High Dose	Female	41
xCell.Class-switched memory B-cells	HYB038	0.110161	Cladribine High Dose	Female	41
xCell.CLP	HYB038	0.0564799	Cladribine High Dose	Female	41
xCell.CMP	HYB038	8.03761e-18	Cladribine High Dose	Female	41
xCell.DC	HYB038	0	Cladribine High Dose	Female	41
xCell.Eosinophils	HYB038	0.142047	Cladribine High Dose	Female	41
xCell.Erythrocytes	HYB038	0.124932	Cladribine High Dose	Female	41
xCell.GMP	HYB038	2.75446e-17	Cladribine High Dose	Female	41
xCell.HSC	HYB038	0.067464	Cladribine High Dose	Female	41
xCell.iDC	HYB038	0.00262011	Cladribine High Dose	Female	41
xCell.Macrophages	HYB038	0.0702514	Cladribine High Dose	Female	41
xCell.Macrophages M1	HYB038	0.0109482	Cladribine High Dose	Female	41
xCell.Macrophages M2	HYB038	0.0514367	Cladribine High Dose	Female	41
xCell.Mast cells	HYB038	5.57833e-19	Cladribine High Dose	Female	41
xCell.Megakaryocytes	HYB038	0.225292	Cladribine High Dose	Female	41
xCell.Memory B-cells	HYB038	0.129507	Cladribine High Dose	Female	41
xCell.MEP	HYB038	0	Cladribine High Dose	Female	41
xCell.Monocytes	HYB038	0	Cladribine High Dose	Female	41
xCell.MPP	HYB038	0.0023684	Cladribine High Dose	Female	41
xCell.MSC	HYB038	0.0955448	Cladribine High Dose	Female	41
xCell.naive B-cells	HYB038	0.181505	Cladribine High Dose	Female	41
xCell.Neutrophils	HYB038	0.13857	Cladribine High Dose	Female	41
xCell.NK cells	HYB038	1.89205e-17	Cladribine High Dose	Female	41
xCell.NKT	HYB038	0.346669	Cladribine High Dose	Female	41
xCell.pDC	HYB038	1.31282e-18	Cladribine High Dose	Female	41
xCell.Plasma cells	HYB038	0.0282586	Cladribine High Dose	Female	41
xCell.Platelets	HYB038	0.0780814	Cladribine High Dose	Female	41
xCell.pro B-cells	HYB038	0.0158019	Cladribine High Dose	Female	41
xCell.Tgd cells	HYB038	5.90689e-19	Cladribine High Dose	Female	41
xCell.Th1 cells	HYB038	0	Cladribine High Dose	Female	41
xCell.Th2 cells	HYB038	0.0115365	Cladribine High Dose	Female	41
xCell.Tregs	HYB038	0.109495	Cladribine High Dose	Female	41
xCell.aDC	HYB039	5.91096e-18	Placebo	Male	33
xCell.B-cells	HYB039	0.0861556	Placebo	Male	33
xCell.Basophils	HYB039	0	Placebo	Male	33
xCell.CD4+ memory T-cells	HYB039	0.333727	Placebo	Male	33
xCell.CD4+ naive T-cells	HYB039	0.0422885	Placebo	Male	33
xCell.CD4+ T-cells	HYB039	0.228856	Placebo	Male	33
xCell.CD4+ Tcm	HYB039	0.020592	Placebo	Male	33
xCell.CD4+ Tem	HYB039	5.2583e-19	Placebo	Male	33
xCell.CD8+ naive T-cells	HYB039	0.0394194	Placebo	Male	33
xCell.CD8+ T-cells	HYB039	0.0862674	Placebo	Male	33
xCell.CD8+ Tcm	HYB039	0.126318	Placebo	Male	33
xCell.CD8+ Tem	HYB039	0.0142729	Placebo	Male	33
xCell.cDC	HYB039	0.0521009	Placebo	Male	33
xCell.Class-switched memory B-cells	HYB039	0.0904403	Placebo	Male	33
xCell.CLP	HYB039	0.0888346	Placebo	Male	33
xCell.CMP	HYB039	0.0194524	Placebo	Male	33
xCell.DC	HYB039	0.00234786	Placebo	Male	33
xCell.Eosinophils	HYB039	0.484939	Placebo	Male	33
xCell.Erythrocytes	HYB039	0.0756657	Placebo	Male	33
xCell.GMP	HYB039	0.0728669	Placebo	Male	33
xCell.HSC	HYB039	0.00591873	Placebo	Male	33
xCell.iDC	HYB039	0.0274519	Placebo	Male	33
xCell.Macrophages	HYB039	3.2328e-18	Placebo	Male	33
xCell.Macrophages M1	HYB039	4.76067e-19	Placebo	Male	33
xCell.Macrophages M2	HYB039	2.33178e-20	Placebo	Male	33
xCell.Mast cells	HYB039	0.0135235	Placebo	Male	33
xCell.Megakaryocytes	HYB039	0.103084	Placebo	Male	33
xCell.Memory B-cells	HYB039	0	Placebo	Male	33
xCell.MEP	HYB039	0	Placebo	Male	33
xCell.Monocytes	HYB039	0	Placebo	Male	33
xCell.MPP	HYB039	0.0887782	Placebo	Male	33
xCell.MSC	HYB039	0.119071	Placebo	Male	33
xCell.naive B-cells	HYB039	0.0369043	Placebo	Male	33
xCell.Neutrophils	HYB039	0.0163728	Placebo	Male	33
xCell.NK cells	HYB039	0	Placebo	Male	33
xCell.NKT	HYB039	0.164512	Placebo	Male	33
xCell.pDC	HYB039	9.24623e-19	Placebo	Male	33
xCell.Plasma cells	HYB039	0.0292107	Placebo	Male	33
xCell.Platelets	HYB039	0.0779595	Placebo	Male	33
xCell.pro B-cells	HYB039	0	Placebo	Male	33
xCell.Tgd cells	HYB039	0.0638694	Placebo	Male	33
xCell.Th1 cells	HYB039	0.0679347	Placebo	Male	33
xCell.Th2 cells	HYB039	0.0362802	Placebo	Male	33
xCell.Tregs	HYB039	0.144478	Placebo	Male	33
xCell.aDC	HYB040	1.76106e-18	Cladribine Low Dose	Female	42
xCell.B-cells	HYB040	0.11813	Cladribine Low Dose	Female	42
xCell.Basophils	HYB040	1.01476e-17	Cladribine Low Dose	Female	42
xCell.CD4+ memory T-cells	HYB040	0.26789	Cladribine Low Dose	Female	42
xCell.CD4+ naive T-cells	HYB040	0	Cladribine Low Dose	Female	42
xCell.CD4+ T-cells	HYB040	0.126552	Cladribine Low Dose	Female	42
xCell.CD4+ Tcm	HYB040	0	Cladribine Low Dose	Female	42
xCell.CD4+ Tem	HYB040	0.012046	Cladribine Low Dose	Female	42
xCell.CD8+ naive T-cells	HYB040	0.0148077	Cladribine Low Dose	Female	42
xCell.CD8+ T-cells	HYB040	0	Cladribine Low Dose	Female	42
xCell.CD8+ Tcm	HYB040	0.0507981	Cladribine Low Dose	Female	42
xCell.CD8+ Tem	HYB040	9.64217e-18	Cladribine Low Dose	Female	42
xCell.cDC	HYB040	0.0896573	Cladribine Low Dose	Female	42
xCell.Class-switched memory B-cells	HYB040	0.0370603	Cladribine Low Dose	Female	42
xCell.CLP	HYB040	0.10846	Cladribine Low Dose	Female	42
xCell.CMP	HYB040	0.025595	Cladribine Low Dose	Female	42
xCell.DC	HYB040	0.0163735	Cladribine Low Dose	Female	42
xCell.Eosinophils	HYB040	0.312399	Cladribine Low Dose	Female	42
xCell.Erythrocytes	HYB040	0.14823	Cladribine Low Dose	Female	42
xCell.GMP	HYB040	0.0390681	Cladribine Low Dose	Female	42
xCell.HSC	HYB040	0.0290505	Cladribine Low Dose	Female	42
xCell.iDC	HYB040	0.0332265	Cladribine Low Dose	Female	42
xCell.Macrophages	HYB040	0.0323967	Cladribine Low Dose	Female	42
xCell.Macrophages M1	HYB040	0	Cladribine Low Dose	Female	42
xCell.Macrophages M2	HYB040	0.0490758	Cladribine Low Dose	Female	42
xCell.Mast cells	HYB040	0.0127733	Cladribine Low Dose	Female	42
xCell.Megakaryocytes	HYB040	0.224311	Cladribine Low Dose	Female	42
xCell.Memory B-cells	HYB040	0.0524088	Cladribine Low Dose	Female	42
xCell.MEP	HYB040	1.16689e-17	Cladribine Low Dose	Female	42
xCell.Monocytes	HYB040	1.64089e-17	Cladribine Low Dose	Female	42
xCell.MPP	HYB040	0.0586299	Cladribine Low Dose	Female	42
xCell.MSC	HYB040	0.112846	Cladribine Low Dose	Female	42
xCell.naive B-cells	HYB040	0.0800912	Cladribine Low Dose	Female	42
xCell.Neutrophils	HYB040	0.0837079	Cladribine Low Dose	Female	42
xCell.NK cells	HYB040	0	Cladribine Low Dose	Female	42
xCell.NKT	HYB040	0.221678	Cladribine Low Dose	Female	42
xCell.pDC	HYB040	7.49301e-18	Cladribine Low Dose	Female	42
xCell.Plasma cells	HYB040	0.0351477	Cladribine Low Dose	Female	42
xCell.Platelets	HYB040	0.121579	Cladribine Low Dose	Female	42
xCell.pro B-cells	HYB040	7.90043e-18	Cladribine Low Dose	Female	42
xCell.Tgd cells	HYB040	0.0363167	Cladribine Low Dose	Female	42
xCell.Th1 cells	HYB040	1.13299e-19	Cladribine Low Dose	Female	42
xCell.Th2 cells	HYB040	0.0724383	Cladribine Low Dose	Female	42
xCell.Tregs	HYB040	0.123335	Cladribine Low Dose	Female	42
xCell.aDC	HYB041	0	Cladribine High Dose	Female	36
xCell.B-cells	HYB041	0.0649949	Cladribine High Dose	Female	36
xCell.Basophils	HYB041	0	Cladribine High Dose	Female	36
xCell.CD4+ memory T-cells	HYB041	0.291799	Cladribine High Dose	Female	36
xCell.CD4+ naive T-cells	HYB041	0.0178961	Cladribine High Dose	Female	36
xCell.CD4+ T-cells	HYB041	0.180795	Cladribine High Dose	Female	36
xCell.CD4+ Tcm	HYB041	0	Cladribine High Dose	Female	36
xCell.CD4+ Tem	HYB041	0.00734955	Cladribine High Dose	Female	36
xCell.CD8+ naive T-cells	HYB041	0.0222934	Cladribine High Dose	Female	36
xCell.CD8+ T-cells	HYB041	0.0364003	Cladribine High Dose	Female	36
xCell.CD8+ Tcm	HYB041	0.080028	Cladribine High Dose	Female	36
xCell.CD8+ Tem	HYB041	3.60645e-18	Cladribine High Dose	Female	36
xCell.cDC	HYB041	0.109729	Cladribine High Dose	Female	36
xCell.Class-switched memory B-cells	HYB041	0.0433705	Cladribine High Dose	Female	36
xCell.CLP	HYB041	0.106139	Cladribine High Dose	Female	36
xCell.CMP	HYB041	0	Cladribine High Dose	Female	36
xCell.DC	HYB041	0	Cladribine High Dose	Female	36
xCell.Eosinophils	HYB041	0.290296	Cladribine High Dose	Female	36
xCell.Erythrocytes	HYB041	0.152542	Cladribine High Dose	Female	36
xCell.GMP	HYB041	0.00328375	Cladribine High Dose	Female	36
xCell.HSC	HYB041	0.0142465	Cladribine High Dose	Female	36
xCell.iDC	HYB041	0	Cladribine High Dose	Female	36
xCell.Macrophages	HYB041	0.0180229	Cladribine High Dose	Female	36
xCell.Macrophages M1	HYB041	0.00492829	Cladribine High Dose	Female	36
xCell.Macrophages M2	HYB041	0.028835	Cladribine High Dose	Female	36
xCell.Mast cells	HYB041	0.00301344	Cladribine High Dose	Female	36
xCell.Megakaryocytes	HYB041	0.181524	Cladribine High Dose	Female	36
xCell.Memory B-cells	HYB041	0.0062358	Cladribine High Dose	Female	36
xCell.MEP	HYB041	4.01788e-18	Cladribine High Dose	Female	36
xCell.Monocytes	HYB041	0	Cladribine High Dose	Female	36
xCell.MPP	HYB041	0.00444192	Cladribine High Dose	Female	36
xCell.MSC	HYB041	0.0745579	Cladribine High Dose	Female	36
xCell.naive B-cells	HYB041	0.0491203	Cladribine High Dose	Female	36
xCell.Neutrophils	HYB041	0.055998	Cladribine High Dose	Female	36
xCell.NK cells	HYB041	0.00186754	Cladribine High Dose	Female	36
xCell.NKT	HYB041	0.289186	Cladribine High Dose	Female	36
xCell.pDC	HYB041	0	Cladribine High Dose	Female	36
xCell.Plasma cells	HYB041	0.0224103	Cladribine High Dose	Female	36
xCell.Platelets	HYB041	0.110769	Cladribine High Dose	Female	36
xCell.pro B-cells	HYB041	0	Cladribine High Dose	Female	36
xCell.Tgd cells	HYB041	0.0607283	Cladribine High Dose	Female	36
xCell.Th1 cells	HYB041	0.0506998	Cladribine High Dose	Female	36
xCell.Th2 cells	HYB041	0.0559673	Cladribine High Dose	Female	36
xCell.Tregs	HYB041	0.141552	Cladribine High Dose	Female	36
xCell.aDC	HYB042	0.0137609	Cladribine Low Dose	Female	36
xCell.B-cells	HYB042	0.121236	Cladribine Low Dose	Female	36
xCell.Basophils	HYB042	0.0387502	Cladribine Low Dose	Female	36
xCell.CD4+ memory T-cells	HYB042	0.448707	Cladribine Low Dose	Female	36
xCell.CD4+ naive T-cells	HYB042	8.78897e-19	Cladribine Low Dose	Female	36
xCell.CD4+ T-cells	HYB042	0.251172	Cladribine Low Dose	Female	36
xCell.CD4+ Tcm	HYB042	0.0428696	Cladribine Low Dose	Female	36
xCell.CD4+ Tem	HYB042	0.0613815	Cladribine Low Dose	Female	36
xCell.CD8+ naive T-cells	HYB042	0.0117264	Cladribine Low Dose	Female	36
xCell.CD8+ T-cells	HYB042	0.0678015	Cladribine Low Dose	Female	36
xCell.CD8+ Tcm	HYB042	0.135204	Cladribine Low Dose	Female	36
xCell.CD8+ Tem	HYB042	0.0820101	Cladribine Low Dose	Female	36
xCell.cDC	HYB042	0.122173	Cladribine Low Dose	Female	36
xCell.Class-switched memory B-cells	HYB042	0.0237903	Cladribine Low Dose	Female	36
xCell.CLP	HYB042	0.179384	Cladribine Low Dose	Female	36
xCell.CMP	HYB042	0	Cladribine Low Dose	Female	36
xCell.DC	HYB042	0.0218448	Cladribine Low Dose	Female	36
xCell.Eosinophils	HYB042	0.0399428	Cladribine Low Dose	Female	36
xCell.Erythrocytes	HYB042	0.37358	Cladribine Low Dose	Female	36
xCell.GMP	HYB042	0.0245064	Cladribine Low Dose	Female	36
xCell.HSC	HYB042	0.0913511	Cladribine Low Dose	Female	36
xCell.iDC	HYB042	4.31662e-19	Cladribine Low Dose	Female	36
xCell.Macrophages	HYB042	0.0795378	Cladribine Low Dose	Female	36
xCell.Macrophages M1	HYB042	0.0207773	Cladribine Low Dose	Female	36
xCell.Macrophages M2	HYB042	0.0484243	Cladribine Low Dose	Female	36
xCell.Mast cells	HYB042	0.0335672	Cladribine Low Dose	Female	36
xCell.Megakaryocytes	HYB042	0.224905	Cladribine Low Dose	Female	36
xCell.Memory B-cells	HYB042	0.0657285	Cladribine Low Dose	Female	36
xCell.MEP	HYB042	4.33681e-19	Cladribine Low Dose	Female	36
xCell.Monocytes	HYB042	0	Cladribine Low Dose	Female	36
xCell.MPP	HYB042	0	Cladribine Low Dose	Female	36
xCell.MSC	HYB042	0.189372	Cladribine Low Dose	Female	36
xCell.naive B-cells	HYB042	0.0846463	Cladribine Low Dose	Female	36
xCell.Neutrophils	HYB042	1.02443e-18	Cladribine Low Dose	Female	36
xCell.NK cells	HYB042	0.0708006	Cladribine Low Dose	Female	36
xCell.NKT	HYB042	0	Cladribine Low Dose	Female	36
xCell.pDC	HYB042	0.0128083	Cladribine Low Dose	Female	36
xCell.Plasma cells	HYB042	0.0605311	Cladribine Low Dose	Female	36
xCell.Platelets	HYB042	0.139946	Cladribine Low Dose	Female	36
xCell.pro B-cells	HYB042	0.000781395	Cladribine Low Dose	Female	36
xCell.Tgd cells	HYB042	0.0785347	Cladribine Low Dose	Female	36
xCell.Th1 cells	HYB042	0.0533132	Cladribine Low Dose	Female	36
xCell.Th2 cells	HYB042	0.0755492	Cladribine Low Dose	Female	36
xCell.Tregs	HYB042	0.0938593	Cladribine Low Dose	Female	36
xCell.aDC	HYB043	1.76334e-19	Cladribine Low Dose	Female	28
xCell.B-cells	HYB043	0.0978147	Cladribine Low Dose	Female	28
xCell.Basophils	HYB043	3.4267e-18	Cladribine Low Dose	Female	28
xCell.CD4+ memory T-cells	HYB043	0.327846	Cladribine Low Dose	Female	28
xCell.CD4+ naive T-cells	HYB043	0.00272375	Cladribine Low Dose	Female	28
xCell.CD4+ T-cells	HYB043	0.175371	Cladribine Low Dose	Female	28
xCell.CD4+ Tcm	HYB043	0.00892328	Cladribine Low Dose	Female	28
xCell.CD4+ Tem	HYB043	0.0447482	Cladribine Low Dose	Female	28
xCell.CD8+ naive T-cells	HYB043	0.000559087	Cladribine Low Dose	Female	28
xCell.CD8+ T-cells	HYB043	0.0506641	Cladribine Low Dose	Female	28
xCell.CD8+ Tcm	HYB043	0.111144	Cladribine Low Dose	Female	28
xCell.CD8+ Tem	HYB043	0.0395133	Cladribine Low Dose	Female	28
xCell.cDC	HYB043	0.0746424	Cladribine Low Dose	Female	28
xCell.Class-switched memory B-cells	HYB043	0.0456597	Cladribine Low Dose	Female	28
xCell.CLP	HYB043	0.0929777	Cladribine Low Dose	Female	28
xCell.CMP	HYB043	4.50235e-18	Cladribine Low Dose	Female	28
xCell.DC	HYB043	1.16733e-19	Cladribine Low Dose	Female	28
xCell.Eosinophils	HYB043	0.239969	Cladribine Low Dose	Female	28
xCell.Erythrocytes	HYB043	0.214338	Cladribine Low Dose	Female	28
xCell.GMP	HYB043	5.90262e-18	Cladribine Low Dose	Female	28
xCell.HSC	HYB043	0.0283658	Cladribine Low Dose	Female	28
xCell.iDC	HYB043	0	Cladribine Low Dose	Female	28
xCell.Macrophages	HYB043	0	Cladribine Low Dose	Female	28
xCell.Macrophages M1	HYB043	0	Cladribine Low Dose	Female	28
xCell.Macrophages M2	HYB043	0.017876	Cladribine Low Dose	Female	28
xCell.Mast cells	HYB043	0.00641616	Cladribine Low Dose	Female	28
xCell.Megakaryocytes	HYB043	0.180206	Cladribine Low Dose	Female	28
xCell.Memory B-cells	HYB043	0.0269627	Cladribine Low Dose	Female	28
xCell.MEP	HYB043	3.79425e-18	Cladribine Low Dose	Female	28
xCell.Monocytes	HYB043	0	Cladribine Low Dose	Female	28
xCell.MPP	HYB043	0	Cladribine Low Dose	Female	28
xCell.MSC	HYB043	0.0641314	Cladribine Low Dose	Female	28
xCell.naive B-cells	HYB043	0.0739234	Cladribine Low Dose	Female	28
xCell.Neutrophils	HYB043	0.0692222	Cladribine Low Dose	Female	28
xCell.NK cells	HYB043	0.00330365	Cladribine Low Dose	Female	28
xCell.NKT	HYB043	0.217592	Cladribine Low Dose	Female	28
xCell.pDC	HYB043	4.92622e-18	Cladribine Low Dose	Female	28
xCell.Plasma cells	HYB043	0.0242977	Cladribine Low Dose	Female	28
xCell.Platelets	HYB043	0.107307	Cladribine Low Dose	Female	28
xCell.pro B-cells	HYB043	0	Cladribine Low Dose	Female	28
xCell.Tgd cells	HYB043	0.0652178	Cladribine Low Dose	Female	28
xCell.Th1 cells	HYB043	0.0056277	Cladribine Low Dose	Female	28
xCell.Th2 cells	HYB043	0.0847165	Cladribine Low Dose	Female	28
xCell.Tregs	HYB043	0.0891399	Cladribine Low Dose	Female	28
xCell.aDC	HYB044	0	Cladribine High Dose	Female	22
xCell.B-cells	HYB044	0.202268	Cladribine High Dose	Female	22
xCell.Basophils	HYB044	4.5789e-21	Cladribine High Dose	Female	22
xCell.CD4+ memory T-cells	HYB044	0.255345	Cladribine High Dose	Female	22
xCell.CD4+ naive T-cells	HYB044	0.0305816	Cladribine High Dose	Female	22
xCell.CD4+ T-cells	HYB044	0.141079	Cladribine High Dose	Female	22
xCell.CD4+ Tcm	HYB044	0.028853	Cladribine High Dose	Female	22
xCell.CD4+ Tem	HYB044	0	Cladribine High Dose	Female	22
xCell.CD8+ naive T-cells	HYB044	0	Cladribine High Dose	Female	22
xCell.CD8+ T-cells	HYB044	0	Cladribine High Dose	Female	22
xCell.CD8+ Tcm	HYB044	0.041814	Cladribine High Dose	Female	22
xCell.CD8+ Tem	HYB044	0	Cladribine High Dose	Female	22
xCell.cDC	HYB044	0.0715804	Cladribine High Dose	Female	22
xCell.Class-switched memory B-cells	HYB044	0.104617	Cladribine High Dose	Female	22
xCell.CLP	HYB044	0.0564532	Cladribine High Dose	Female	22
xCell.CMP	HYB044	4.64591e-18	Cladribine High Dose	Female	22
xCell.DC	HYB044	0.00513019	Cladribine High Dose	Female	22
xCell.Eosinophils	HYB044	0.169728	Cladribine High Dose	Female	22
xCell.Erythrocytes	HYB044	0.244481	Cladribine High Dose	Female	22
xCell.GMP	HYB044	0	Cladribine High Dose	Female	22
xCell.HSC	HYB044	0.075221	Cladribine High Dose	Female	22
xCell.iDC	HYB044	0.0251252	Cladribine High Dose	Female	22
xCell.Macrophages	HYB044	0.00478413	Cladribine High Dose	Female	22
xCell.Macrophages M1	HYB044	0	Cladribine High Dose	Female	22
xCell.Macrophages M2	HYB044	2.00988e-19	Cladribine High Dose	Female	22
xCell.Mast cells	HYB044	0	Cladribine High Dose	Female	22
xCell.Megakaryocytes	HYB044	0.260408	Cladribine High Dose	Female	22
xCell.Memory B-cells	HYB044	0.0990445	Cladribine High Dose	Female	22
xCell.MEP	HYB044	0	Cladribine High Dose	Female	22
xCell.Monocytes	HYB044	0	Cladribine High Dose	Female	22
xCell.MPP	HYB044	0.0245996	Cladribine High Dose	Female	22
xCell.MSC	HYB044	0.0713222	Cladribine High Dose	Female	22
xCell.naive B-cells	HYB044	0.129876	Cladribine High Dose	Female	22
xCell.Neutrophils	HYB044	0.0847216	Cladribine High Dose	Female	22
xCell.NK cells	HYB044	0	Cladribine High Dose	Female	22
xCell.NKT	HYB044	0.250248	Cladribine High Dose	Female	22
xCell.pDC	HYB044	0	Cladribine High Dose	Female	22
xCell.Plasma cells	HYB044	0.0314704	Cladribine High Dose	Female	22
xCell.Platelets	HYB044	0.139904	Cladribine High Dose	Female	22
xCell.pro B-cells	HYB044	0	Cladribine High Dose	Female	22
xCell.Tgd cells	HYB044	0.0103345	Cladribine High Dose	Female	22
xCell.Th1 cells	HYB044	0.037599	Cladribine High Dose	Female	22
xCell.Th2 cells	HYB044	0.0744444	Cladribine High Dose	Female	22
xCell.Tregs	HYB044	0.106788	Cladribine High Dose	Female	22
xCell.aDC	HYB045	0	Cladribine High Dose	Male	20
xCell.B-cells	HYB045	0.195585	Cladribine High Dose	Male	20
xCell.Basophils	HYB045	0.0924507	Cladribine High Dose	Male	20
xCell.CD4+ memory T-cells	HYB045	0.275062	Cladribine High Dose	Male	20
xCell.CD4+ naive T-cells	HYB045	0	Cladribine High Dose	Male	20
xCell.CD4+ T-cells	HYB045	0.164741	Cladribine High Dose	Male	20
xCell.CD4+ Tcm	HYB045	2.76766e-18	Cladribine High Dose	Male	20
xCell.CD4+ Tem	HYB045	1.75261e-18	Cladribine High Dose	Male	20
xCell.CD8+ naive T-cells	HYB045	0.00175109	Cladribine High Dose	Male	20
xCell.CD8+ T-cells	HYB045	0.0458809	Cladribine High Dose	Male	20
xCell.CD8+ Tcm	HYB045	0.0922911	Cladribine High Dose	Male	20
xCell.CD8+ Tem	HYB045	3.3834e-19	Cladribine High Dose	Male	20
xCell.cDC	HYB045	0.0489038	Cladribine High Dose	Male	20
xCell.Class-switched memory B-cells	HYB045	0.0786962	Cladribine High Dose	Male	20
xCell.CLP	HYB045	0.0932308	Cladribine High Dose	Male	20
xCell.CMP	HYB045	0.13966	Cladribine High Dose	Male	20
xCell.DC	HYB045	2.92088e-18	Cladribine High Dose	Male	20
xCell.Eosinophils	HYB045	0.204064	Cladribine High Dose	Male	20
xCell.Erythrocytes	HYB045	0.21037	Cladribine High Dose	Male	20
xCell.GMP	HYB045	0	Cladribine High Dose	Male	20
xCell.HSC	HYB045	0.0570197	Cladribine High Dose	Male	20
xCell.iDC	HYB045	4.46489e-18	Cladribine High Dose	Male	20
xCell.Macrophages	HYB045	0.0266031	Cladribine High Dose	Male	20
xCell.Macrophages M1	HYB045	0.00581555	Cladribine High Dose	Male	20
xCell.Macrophages M2	HYB045	0.0293936	Cladribine High Dose	Male	20
xCell.Mast cells	HYB045	0.0193642	Cladribine High Dose	Male	20
xCell.Megakaryocytes	HYB045	0.140826	Cladribine High Dose	Male	20
xCell.Memory B-cells	HYB045	0.0942691	Cladribine High Dose	Male	20
xCell.MEP	HYB045	0	Cladribine High Dose	Male	20
xCell.Monocytes	HYB045	1.56563e-18	Cladribine High Dose	Male	20
xCell.MPP	HYB045	0.141455	Cladribine High Dose	Male	20
xCell.MSC	HYB045	0.0470157	Cladribine High Dose	Male	20
xCell.naive B-cells	HYB045	0.131287	Cladribine High Dose	Male	20
xCell.Neutrophils	HYB045	0.0619192	Cladribine High Dose	Male	20
xCell.NK cells	HYB045	0	Cladribine High Dose	Male	20
xCell.NKT	HYB045	0.222831	Cladribine High Dose	Male	20
xCell.pDC	HYB045	3.23054e-18	Cladribine High Dose	Male	20
xCell.Plasma cells	HYB045	0.0216478	Cladribine High Dose	Male	20
xCell.Platelets	HYB045	0.0936542	Cladribine High Dose	Male	20
xCell.pro B-cells	HYB045	0.00895967	Cladribine High Dose	Male	20
xCell.Tgd cells	HYB045	0.052733	Cladribine High Dose	Male	20
xCell.Th1 cells	HYB045	0.0219484	Cladribine High Dose	Male	20
xCell.Th2 cells	HYB045	0.0867683	Cladribine High Dose	Male	20
xCell.Tregs	HYB045	0.0868453	Cladribine High Dose	Male	20
xCell.aDC	HYB046	4.51979e-18	Cladribine High Dose	Male	48
xCell.B-cells	HYB046	0.160037	Cladribine High Dose	Male	48
xCell.Basophils	HYB046	0.0238725	Cladribine High Dose	Male	48
xCell.CD4+ memory T-cells	HYB046	0.0862511	Cladribine High Dose	Male	48
xCell.CD4+ naive T-cells	HYB046	0	Cladribine High Dose	Male	48
xCell.CD4+ T-cells	HYB046	0	Cladribine High Dose	Male	48
xCell.CD4+ Tcm	HYB046	0	Cladribine High Dose	Male	48
xCell.CD4+ Tem	HYB046	0	Cladribine High Dose	Male	48
xCell.CD8+ naive T-cells	HYB046	0	Cladribine High Dose	Male	48
xCell.CD8+ T-cells	HYB046	0	Cladribine High Dose	Male	48
xCell.CD8+ Tcm	HYB046	8.53871e-18	Cladribine High Dose	Male	48
xCell.CD8+ Tem	HYB046	1.90346e-17	Cladribine High Dose	Male	48
xCell.cDC	HYB046	0.059713	Cladribine High Dose	Male	48
xCell.Class-switched memory B-cells	HYB046	0.0784809	Cladribine High Dose	Male	48
xCell.CLP	HYB046	0.0719748	Cladribine High Dose	Male	48
xCell.CMP	HYB046	0.0264238	Cladribine High Dose	Male	48
xCell.DC	HYB046	3.96177e-19	Cladribine High Dose	Male	48
[truncated: 6,319 more rows]

## Sheet: CLARITY_cibersort
Table S5
# The CLARITY trial (NCT00213135) was designed as a double-blind, placebo-controlled study to evaluate the efficacy and safety of oral cladribine in patients with RRMS. Expression profiling of the whole blood of 189 patients collected at week 96 post-baseline was performed using Human Array U133 Plus 2.0.
# Immune cell deconvolution signatures for 22 immune cell subtypes were generated using CIBERSORT algorithm for every CLARITY sample.
sample.id	cell.type	deconvolution_score	treatment_arm	subject_gender	subject_age
HYB001	cibersort.B.cells.naive	0	Cladribine High Dose	Female	21
HYB002	cibersort.B.cells.naive	0	Cladribine High Dose	Male	21
HYB003	cibersort.B.cells.naive	0	Placebo	Male	41
HYB004	cibersort.B.cells.naive	0	Cladribine High Dose	Female	27
HYB005	cibersort.B.cells.naive	0	Cladribine High Dose	Female	20
HYB006	cibersort.B.cells.naive	0	Placebo	Female	29
HYB007	cibersort.B.cells.naive	0	Cladribine High Dose	Male	39
HYB008	cibersort.B.cells.naive	0	Placebo	Female	28
HYB009	cibersort.B.cells.naive	0	Cladribine Low Dose	Female	34
HYB010	cibersort.B.cells.naive	0	Cladribine Low Dose	Female	34
HYB011	cibersort.B.cells.naive	0	Placebo	Male	28
HYB012	cibersort.B.cells.naive	0	Placebo	Male	41
HYB013	cibersort.B.cells.naive	0.0110805	Cladribine High Dose	Female	21
HYB014	cibersort.B.cells.naive	0	Cladribine Low Dose	Male	19
HYB015	cibersort.B.cells.naive	0.00272392	Placebo	Female	33
HYB016	cibersort.B.cells.naive	0	Cladribine Low Dose	Female	20
HYB017	cibersort.B.cells.naive	0.00403593	Cladribine Low Dose	Female	55
HYB018	cibersort.B.cells.naive	0.0190999	Cladribine High Dose	Female	64
HYB019	cibersort.B.cells.naive	0	Placebo	Male	45
HYB020	cibersort.B.cells.naive	0	Cladribine High Dose	Female	43
HYB021	cibersort.B.cells.naive	0.0138505	Cladribine High Dose	Male	54
HYB022	cibersort.B.cells.naive	0	Placebo	Female	57
HYB023	cibersort.B.cells.naive	0.0373644	Cladribine Low Dose	Male	39
HYB024	cibersort.B.cells.naive	0.00922079	Cladribine High Dose	Female	56
HYB025	cibersort.B.cells.naive	0.000231405	Placebo	Female	58
HYB026	cibersort.B.cells.naive	0.0120671	Cladribine High Dose	Female	40
HYB027	cibersort.B.cells.naive	0	Cladribine Low Dose	Male	27
HYB028	cibersort.B.cells.naive	0	Placebo	Female	38
HYB029	cibersort.B.cells.naive	0.0280726	Cladribine High Dose	Female	33
HYB030	cibersort.B.cells.naive	0	Cladribine Low Dose	Female	23
HYB031	cibersort.B.cells.naive	0	Cladribine High Dose	Male	34
HYB032	cibersort.B.cells.naive	0.0135071	Cladribine High Dose	Female	43
HYB033	cibersort.B.cells.naive	0	Cladribine High Dose	Male	24
HYB034	cibersort.B.cells.naive	0	Cladribine Low Dose	Female	49
HYB035	cibersort.B.cells.naive	0	Placebo	Male	26
HYB036	cibersort.B.cells.naive	0	Cladribine Low Dose	Female	43
HYB037	cibersort.B.cells.naive	0	Placebo	Male	42
HYB038	cibersort.B.cells.naive	0.0335996	Cladribine High Dose	Female	41
HYB039	cibersort.B.cells.naive	0	Placebo	Male	33
HYB040	cibersort.B.cells.naive	0	Cladribine Low Dose	Female	42
HYB041	cibersort.B.cells.naive	0	Cladribine High Dose	Female	36
HYB042	cibersort.B.cells.naive	0	Cladribine Low Dose	Female	36
HYB043	cibersort.B.cells.naive	0	Cladribine Low Dose	Female	28
HYB044	cibersort.B.cells.naive	0.00197576	Cladribine High Dose	Female	22
HYB045	cibersort.B.cells.naive	0.0147396	Cladribine High Dose	Male	20
HYB046	cibersort.B.cells.naive	0	Cladribine High Dose	Male	48
HYB047	cibersort.B.cells.naive	0.0320845	Cladribine High Dose	Female	52
HYB048	cibersort.B.cells.naive	0	Cladribine Low Dose	Female	40
HYB049	cibersort.B.cells.naive	0.0141835	Cladribine High Dose	Female	29
HYB050	cibersort.B.cells.naive	0.0257694	Cladribine High Dose	Female	57
HYB051	cibersort.B.cells.naive	0	Cladribine High Dose	Female	56
HYB052	cibersort.B.cells.naive	0.0136494	Placebo	Male	41
HYB053	cibersort.B.cells.naive	0	Placebo	Female	36
HYB054	cibersort.B.cells.naive	0	Cladribine Low Dose	Male	43
HYB055	cibersort.B.cells.naive	0	Cladribine High Dose	Male	31
HYB056	cibersort.B.cells.naive	0	Cladribine Low Dose	Female	42
HYB057	cibersort.B.cells.naive	0.00829062	Cladribine High Dose	Female	48
HYB058	cibersort.B.cells.naive	0	Placebo	Female	49
HYB059	cibersort.B.cells.naive	0	Cladribine Low Dose	Female	52
HYB060	cibersort.B.cells.naive	0	Placebo	Female	37
HYB061	cibersort.B.cells.naive	0	Cladribine High Dose	Female	46
HYB062	cibersort.B.cells.naive	0	Cladribine Low Dose	Male	41
HYB063	cibersort.B.cells.naive	0	Placebo	Female	32
HYB064	cibersort.B.cells.naive	0	Cladribine Low Dose	Female	39
HYB065	cibersort.B.cells.naive	0.0420793	Cladribine High Dose	Female	47
HYB066	cibersort.B.cells.naive	0.0430435	Cladribine High Dose	Male	46
HYB067	cibersort.B.cells.naive	0.0236966	Placebo	Female	25
HYB068	cibersort.B.cells.naive	0	Cladribine High Dose	Female	44
HYB069	cibersort.B.cells.naive	0.0350426	Cladribine High Dose	Male	53
HYB070	cibersort.B.cells.naive	0	Placebo	Male	22
HYB071	cibersort.B.cells.naive	0.131625	Cladribine High Dose	Female	42
HYB072	cibersort.B.cells.naive	0.00797838	Cladribine High Dose	Male	34
HYB073	cibersort.B.cells.naive	0	Cladribine Low Dose	Female	35
HYB074	cibersort.B.cells.naive	0	Placebo	Female	39
HYB075	cibersort.B.cells.naive	0	Placebo	Male	46
HYB076	cibersort.B.cells.naive	0	Placebo	Female	42
HYB077	cibersort.B.cells.naive	0.0047379	Cladribine Low Dose	Female	45
HYB078	cibersort.B.cells.naive	0	Placebo	Female	56
HYB079	cibersort.B.cells.naive	0.0416043	Cladribine Low Dose	Female	31
HYB080	cibersort.B.cells.naive	0	Cladribine High Dose	Female	30
HYB081	cibersort.B.cells.naive	0	Cladribine High Dose	Female	49
HYB082	cibersort.B.cells.naive	0.00696013	Cladribine High Dose	Female	34
HYB083	cibersort.B.cells.naive	0.0193179	Cladribine Low Dose	Male	32
HYB084	cibersort.B.cells.naive	0	Cladribine High Dose	Male	23
HYB085	cibersort.B.cells.naive	0	Cladribine Low Dose	Male	28
HYB086	cibersort.B.cells.naive	0.00731845	Cladribine Low Dose	Female	43
HYB087	cibersort.B.cells.naive	0	Placebo	Male	38
HYB088	cibersort.B.cells.naive	0	Cladribine Low Dose	Male	30
HYB089	cibersort.B.cells.naive	0.00301601	Placebo	Female	30
HYB090	cibersort.B.cells.naive	0	Placebo	Male	39
HYB091	cibersort.B.cells.naive	0.0316529	Cladribine High Dose	Male	22
HYB092	cibersort.B.cells.naive	0	Cladribine High Dose	Male	42
HYB093	cibersort.B.cells.naive	0	Placebo	Female	40
HYB094	cibersort.B.cells.naive	0	Placebo	Female	46
HYB095	cibersort.B.cells.naive	0	Cladribine High Dose	Female	37
HYB096	cibersort.B.cells.naive	0.00571375	Cladribine High Dose	Female	42
HYB097	cibersort.B.cells.naive	0	Placebo	Male	36
HYB098	cibersort.B.cells.naive	0	Placebo	Female	40
HYB099	cibersort.B.cells.naive	0	Cladribine High Dose	Female	48
HYB100	cibersort.B.cells.naive	0.00141567	Cladribine Low Dose	Female	62
HYB101	cibersort.B.cells.naive	0.022505	Cladribine Low Dose	Female	48
HYB102	cibersort.B.cells.naive	0	Cladribine High Dose	Female	44
HYB103	cibersort.B.cells.naive	0	Placebo	Female	50
HYB104	cibersort.B.cells.naive	0	Cladribine High Dose	Female	57
HYB105	cibersort.B.cells.naive	0.0113285	Cladribine High Dose	Female	52
HYB106	cibersort.B.cells.naive	0	Cladribine Low Dose	Female	36
HYB107	cibersort.B.cells.naive	0	Placebo	Female	46
HYB108	cibersort.B.cells.naive	0.0114423	Cladribine High Dose	Female	45
HYB109	cibersort.B.cells.naive	0	Cladribine Low Dose	Male	46
HYB110	cibersort.B.cells.naive	0.000317755	Cladribine Low Dose	Female	45
HYB111	cibersort.B.cells.naive	0	Placebo	Female	41
HYB112	cibersort.B.cells.naive	0	Placebo	Male	42
HYB113	cibersort.B.cells.naive	0	Cladribine Low Dose	Female	40
HYB114	cibersort.B.cells.naive	0	Placebo	Female	27
HYB115	cibersort.B.cells.naive	0.0819864	Cladribine Low Dose	Male	23
HYB116	cibersort.B.cells.naive	0.00803222	Cladribine Low Dose	Female	43
HYB117	cibersort.B.cells.naive	0.0746471	Cladribine High Dose	Female	44
HYB118	cibersort.B.cells.naive	0.105189	Cladribine High Dose	Female	52
HYB119	cibersort.B.cells.naive	0	Placebo	Female	56
HYB120	cibersort.B.cells.naive	0.058368	Cladribine Low Dose	Male	48
HYB121	cibersort.B.cells.naive	0.00924684	Cladribine High Dose	Female	53
HYB122	cibersort.B.cells.naive	0.0318547	Cladribine High Dose	Female	33
HYB123	cibersort.B.cells.naive	0	Cladribine Low Dose	Female	57
HYB124	cibersort.B.cells.naive	0	Cladribine High Dose	Male	39
HYB125	cibersort.B.cells.naive	0	Placebo	Male	36
HYB126	cibersort.B.cells.naive	0.013216	Cladribine High Dose	Female	47
HYB127	cibersort.B.cells.naive	0	Cladribine High Dose	Male	45
HYB128	cibersort.B.cells.naive	0	Cladribine Low Dose	Female	29
HYB129	cibersort.B.cells.naive	0.0752177	Cladribine Low Dose	Male	34
HYB130	cibersort.B.cells.naive	0	Cladribine High Dose	Female	43
HYB131	cibersort.B.cells.naive	0	Placebo	Female	44
HYB132	cibersort.B.cells.naive	0	Cladribine Low Dose	Female	44
HYB133	cibersort.B.cells.naive	0	Cladribine High Dose	Female	48
HYB134	cibersort.B.cells.naive	2.16418e-05	Cladribine High Dose	Female	58
HYB135	cibersort.B.cells.naive	0	Placebo	Male	23
HYB136	cibersort.B.cells.naive	0	Cladribine High Dose	Female	44
HYB137	cibersort.B.cells.naive	0	Cladribine Low Dose	Female	55
HYB138	cibersort.B.cells.naive	0	Placebo	Male	27
HYB139	cibersort.B.cells.naive	0	Cladribine Low Dose	Male	27
HYB140	cibersort.B.cells.naive	0	Placebo	Female	40
HYB141	cibersort.B.cells.naive	0	Placebo	Female	44
HYB142	cibersort.B.cells.naive	0	Cladribine High Dose	Male	40
HYB143	cibersort.B.cells.naive	0.0488885	Cladribine High Dose	Female	37
HYB144	cibersort.B.cells.naive	0.111966	Cladribine Low Dose	Female	52
HYB145	cibersort.B.cells.naive	0.0120683	Cladribine Low Dose	Female	58
HYB146	cibersort.B.cells.naive	0	Cladribine Low Dose	Female	36
HYB147	cibersort.B.cells.naive	0.00494603	Placebo	Female	51
HYB148	cibersort.B.cells.naive	0.0111609	Placebo	Male	47
HYB149	cibersort.B.cells.naive	0.0162575	Cladribine Low Dose	Female	45
HYB150	cibersort.B.cells.naive	0.0191298	Cladribine Low Dose	Female	44
HYB151	cibersort.B.cells.naive	0.00529641	Cladribine Low Dose	Female	39
HYB152	cibersort.B.cells.naive	0	Placebo	Male	48
HYB153	cibersort.B.cells.naive	0.0181291	Cladribine Low Dose	Female	48
HYB154	cibersort.B.cells.naive	0.0118394	Cladribine Low Dose	Female	40
HYB155	cibersort.B.cells.naive	0.0242944	Cladribine Low Dose	Male	36
HYB156	cibersort.B.cells.naive	0.0204218	Cladribine Low Dose	Female	52
HYB157	cibersort.B.cells.naive	0.0247304	Cladribine Low Dose	Female	52
HYB158	cibersort.B.cells.naive	0.00805209	Cladribine Low Dose	Female	26
HYB159	cibersort.B.cells.naive	0.016838	Cladribine High Dose	Female	44
HYB160	cibersort.B.cells.naive	0.00955976	Cladribine High Dose	Male	31
HYB161	cibersort.B.cells.naive	0.00712346	Cladribine High Dose	Male	49
HYB162	cibersort.B.cells.naive	0	Cladribine High Dose	Female	41
HYB163	cibersort.B.cells.naive	0	Placebo	Female	36
HYB164	cibersort.B.cells.naive	0	Placebo	Female	23
HYB165	cibersort.B.cells.naive	0.0922393	Cladribine Low Dose	Female	37
HYB166	cibersort.B.cells.naive	0.108498	Placebo	Female	19
HYB167	cibersort.B.cells.naive	0.0119825	Cladribine High Dose	Female	34
HYB168	cibersort.B.cells.naive	0.0306674	Cladribine Low Dose	Female	42
HYB169	cibersort.B.cells.naive	0	Placebo	Female	26
HYB170	cibersort.B.cells.naive	0	Cladribine Low Dose	Female	45
HYB171	cibersort.B.cells.naive	0.0155283	Cladribine High Dose	Female	43
HYB172	cibersort.B.cells.naive	0.0227407	Cladribine High Dose	Female	30
HYB173	cibersort.B.cells.naive	0	Placebo	Male	28
HYB174	cibersort.B.cells.naive	0	Placebo	Male	37
HYB175	cibersort.B.cells.naive	0	Placebo	Female	44
HYB176	cibersort.B.cells.naive	0	Cladribine Low Dose	Male	32
HYB177	cibersort.B.cells.naive	0	Placebo	Male	50
HYB178	cibersort.B.cells.naive	0	Cladribine Low Dose	Male	38
HYB179	cibersort.B.cells.naive	0	Cladribine High Dose	Male	48
HYB180	cibersort.B.cells.naive	0	Placebo	Male	36
HYB181	cibersort.B.cells.naive	0	Cladribine High Dose	Female	40
HYB182	cibersort.B.cells.naive	0	Cladribine High Dose	Female	35
HYB184	cibersort.B.cells.naive	0	Cladribine Low Dose	Male	19
HYB185	cibersort.B.cells.naive	0	Cladribine High Dose	Female	42
HYB186	cibersort.B.cells.naive	0	Cladribine Low Dose	Female	41
HYB187	cibersort.B.cells.naive	0.0206885	Cladribine Low Dose	Male	27
HYB188	cibersort.B.cells.naive	0.00532497	Cladribine Low Dose	Female	28
HYB189	cibersort.B.cells.naive	0	Placebo	Male	23
HYB191	cibersort.B.cells.naive	0	Placebo	Male	49
HYB001	cibersort.B.cells.memory	0.0467025	Cladribine High Dose	Female	21
HYB002	cibersort.B.cells.memory	0.0126251	Cladribine High Dose	Male	21
HYB003	cibersort.B.cells.memory	0.0163744	Placebo	Male	41
HYB004	cibersort.B.cells.memory	0.0346653	Cladribine High Dose	Female	27
HYB005	cibersort.B.cells.memory	0.0255017	Cladribine High Dose	Female	20
HYB006	cibersort.B.cells.memory	0.0254157	Placebo	Female	29
HYB007	cibersort.B.cells.memory	0.0147878	Cladribine High Dose	Male	39
HYB008	cibersort.B.cells.memory	0.0326837	Placebo	Female	28
HYB009	cibersort.B.cells.memory	0.0313545	Cladribine Low Dose	Female	34
HYB010	cibersort.B.cells.memory	0.00912314	Cladribine Low Dose	Female	34
HYB011	cibersort.B.cells.memory	0.0372997	Placebo	Male	28
HYB012	cibersort.B.cells.memory	0.0525424	Placebo	Male	41
HYB013	cibersort.B.cells.memory	0	Cladribine High Dose	Female	21
HYB014	cibersort.B.cells.memory	0.00701878	Cladribine Low Dose	Male	19
HYB015	cibersort.B.cells.memory	0	Placebo	Female	33
HYB016	cibersort.B.cells.memory	0.0263419	Cladribine Low Dose	Female	20
HYB017	cibersort.B.cells.memory	0.0205833	Cladribine Low Dose	Female	55
HYB018	cibersort.B.cells.memory	0	Cladribine High Dose	Female	64
HYB019	cibersort.B.cells.memory	0.0245653	Placebo	Male	45
HYB020	cibersort.B.cells.memory	0.0176497	Cladribine High Dose	Female	43
HYB021	cibersort.B.cells.memory	0.0106729	Cladribine High Dose	Male	54
HYB022	cibersort.B.cells.memory	0.0303419	Placebo	Female	57
HYB023	cibersort.B.cells.memory	0	Cladribine Low Dose	Male	39
HYB024	cibersort.B.cells.memory	0.01355	Cladribine High Dose	Female	56
HYB025	cibersort.B.cells.memory	0.0337413	Placebo	Female	58
HYB026	cibersort.B.cells.memory	0.00604759	Cladribine High Dose	Female	40
HYB027	cibersort.B.cells.memory	0.00842869	Cladribine Low Dose	Male	27
HYB028	cibersort.B.cells.memory	0.0343887	Placebo	Female	38
HYB029	cibersort.B.cells.memory	0	Cladribine High Dose	Female	33
HYB030	cibersort.B.cells.memory	0.0223367	Cladribine Low Dose	Female	23
HYB031	cibersort.B.cells.memory	0.02278	Cladribine High Dose	Male	34
HYB032	cibersort.B.cells.memory	0.0185859	Cladribine High Dose	Female	43
HYB033	cibersort.B.cells.memory	0.01657	Cladribine High Dose	Male	24
HYB034	cibersort.B.cells.memory	0.024823	Cladribine Low Dose	Female	49
HYB035	cibersort.B.cells.memory	0.0249367	Placebo	Male	26
HYB036	cibersort.B.cells.memory	0.0261419	Cladribine Low Dose	Female	43
HYB037	cibersort.B.cells.memory	0.0307863	Placebo	Male	42
HYB038	cibersort.B.cells.memory	0.000113498	Cladribine High Dose	Female	41
HYB039	cibersort.B.cells.memory	0.0279498	Placebo	Male	33
HYB040	cibersort.B.cells.memory	0.0162329	Cladribine Low Dose	Female	42
HYB041	cibersort.B.cells.memory	0.00345008	Cladribine High Dose	Female	36
HYB042	cibersort.B.cells.memory	0.0238396	Cladribine Low Dose	Female	36
HYB043	cibersort.B.cells.memory	0.00518419	Cladribine Low Dose	Female	28
HYB044	cibersort.B.cells.memory	0.0174198	Cladribine High Dose	Female	22
HYB045	cibersort.B.cells.memory	0.000185337	Cladribine High Dose	Male	20
HYB046	cibersort.B.cells.memory	0.0223483	Cladribine High Dose	Male	48
HYB047	cibersort.B.cells.memory	0	Cladribine High Dose	Female	52
HYB048	cibersort.B.cells.memory	0.0181878	Cladribine Low Dose	Female	40
HYB049	cibersort.B.cells.memory	0.00226817	Cladribine High Dose	Female	29
HYB050	cibersort.B.cells.memory	0	Cladribine High Dose	Female	57
HYB051	cibersort.B.cells.memory	0.00534241	Cladribine High Dose	Female	56
HYB052	cibersort.B.cells.memory	0	Placebo	Male	41
HYB053	cibersort.B.cells.memory	0.0209587	Placebo	Female	36
HYB054	cibersort.B.cells.memory	0.0160406	Cladribine Low Dose	Male	43
HYB055	cibersort.B.cells.memory	0	Cladribine High Dose	Male	31
HYB056	cibersort.B.cells.memory	0	Cladribine Low Dose	Female	42
HYB057	cibersort.B.cells.memory	0	Cladribine High Dose	Female	48
HYB058	cibersort.B.cells.memory	0.0347302	Placebo	Female	49
HYB059	cibersort.B.cells.memory	0.015546	Cladribine Low Dose	Female	52
HYB060	cibersort.B.cells.memory	0.0372698	Placebo	Female	37
HYB061	cibersort.B.cells.memory	0.0048339	Cladribine High Dose	Female	46
HYB062	cibersort.B.cells.memory	0.0221146	Cladribine Low Dose	Male	41
HYB063	cibersort.B.cells.memory	0.0139379	Placebo	Female	32
HYB064	cibersort.B.cells.memory	0.0116197	Cladribine Low Dose	Female	39
HYB065	cibersort.B.cells.memory	0	Cladribine High Dose	Female	47
HYB066	cibersort.B.cells.memory	0.0135836	Cladribine High Dose	Male	46
HYB067	cibersort.B.cells.memory	0	Placebo	Female	25
HYB068	cibersort.B.cells.memory	0	Cladribine High Dose	Female	44
HYB069	cibersort.B.cells.memory	0	Cladribine High Dose	Male	53
HYB070	cibersort.B.cells.memory	0.0431987	Placebo	Male	22
HYB071	cibersort.B.cells.memory	0	Cladribine High Dose	Female	42
HYB072	cibersort.B.cells.memory	0.0087346	Cladribine High Dose	Male	34
HYB073	cibersort.B.cells.memory	0.00986449	Cladribine Low Dose	Female	35
HYB074	cibersort.B.cells.memory	0.0182666	Placebo	Female	39
HYB075	cibersort.B.cells.memory	0.00735158	Placebo	Male	46
HYB076	cibersort.B.cells.memory	0.0274446	Placebo	Female	42
HYB077	cibersort.B.cells.memory	0.0187155	Cladribine Low Dose	Female	45
HYB078	cibersort.B.cells.memory	0.0237461	Placebo	Female	56
HYB079	cibersort.B.cells.memory	0	Cladribine Low Dose	Female	31
HYB080	cibersort.B.cells.memory	0.0309077	Cladribine High Dose	Female	30
HYB081	cibersort.B.cells.memory	0.0248929	Cladribine High Dose	Female	49
HYB082	cibersort.B.cells.memory	0.0110492	Cladribine High Dose	Female	34
HYB083	cibersort.B.cells.memory	0.00466451	Cladribine Low Dose	Male	32
HYB084	cibersort.B.cells.memory	0.0260502	Cladribine High Dose	Male	23
HYB085	cibersort.B.cells.memory	0.0229665	Cladribine Low Dose	Male	28
HYB086	cibersort.B.cells.memory	0.00651521	Cladribine Low Dose	Female	43
HYB087	cibersort.B.cells.memory	0.0331509	Placebo	Male	38
HYB088	cibersort.B.cells.memory	0.02563	Cladribine Low Dose	Male	30
HYB089	cibersort.B.cells.memory	0.010695	Placebo	Female	30
HYB090	cibersort.B.cells.memory	0.0238555	Placebo	Male	39
HYB091	cibersort.B.cells.memory	0.0041037	Cladribine High Dose	Male	22
HYB092	cibersort.B.cells.memory	0.0139776	Cladribine High Dose	Male	42
HYB093	cibersort.B.cells.memory	0.0421686	Placebo	Female	40
HYB094	cibersort.B.cells.memory	0.0193649	Placebo	Female	46
HYB095	cibersort.B.cells.memory	0.0337381	Cladribine High Dose	Female	37
HYB096	cibersort.B.cells.memory	0.0204485	Cladribine High Dose	Female	42
HYB097	cibersort.B.cells.memory	0.0385311	Placebo	Male	36
HYB098	cibersort.B.cells.memory	0.0306469	Placebo	Female	40
HYB099	cibersort.B.cells.memory	0.00894087	Cladribine High Dose	Female	48
HYB100	cibersort.B.cells.memory	0.00127636	Cladribine Low Dose	Female	62
HYB101	cibersort.B.cells.memory	0	Cladribine Low Dose	Female	48
HYB102	cibersort.B.cells.memory	0.0146139	Cladribine High Dose	Female	44
HYB103	cibersort.B.cells.memory	0.0156331	Placebo	Female	50
HYB104	cibersort.B.cells.memory	0.010714	Cladribine High Dose	Female	57
HYB105	cibersort.B.cells.memory	0	Cladribine High Dose	Female	52
HYB106	cibersort.B.cells.memory	0.0181303	Cladribine Low Dose	Female	36
HYB107	cibersort.B.cells.memory	0.0227239	Placebo	Female	46
HYB108	cibersort.B.cells.memory	0.00351657	Cladribine High Dose	Female	45
HYB109	cibersort.B.cells.memory	0.00668593	Cladribine Low Dose	Male	46
HYB110	cibersort.B.cells.memory	0.0111347	Cladribine Low Dose	Female	45
HYB111	cibersort.B.cells.memory	0.0271495	Placebo	Female	41
HYB112	cibersort.B.cells.memory	0.0173482	Placebo	Male	42
HYB113	cibersort.B.cells.memory	0.0159368	Cladribine Low Dose	Female	40
HYB114	cibersort.B.cells.memory	0.0386369	Placebo	Female	27
HYB115	cibersort.B.cells.memory	0	Cladribine Low Dose	Male	23
HYB116	cibersort.B.cells.memory	0.00506288	Cladribine Low Dose	Female	43
HYB117	cibersort.B.cells.memory	0	Cladribine High Dose	Female	44
HYB118	cibersort.B.cells.memory	0	Cladribine High Dose	Female	52
HYB119	cibersort.B.cells.memory	0.0114066	Placebo	Female	56
HYB120	cibersort.B.cells.memory	0	Cladribine Low Dose	Male	48
HYB121	cibersort.B.cells.memory	0	Cladribine High Dose	Female	53
HYB122	cibersort.B.cells.memory	0.00497309	Cladribine High Dose	Female	33
HYB123	cibersort.B.cells.memory	0.0260237	Cladribine Low Dose	Female	57
HYB124	cibersort.B.cells.memory	0.00259164	Cladribine High Dose	Male	39
HYB125	cibersort.B.cells.memory	0.0422913	Placebo	Male	36
HYB126	cibersort.B.cells.memory	0.0123959	Cladribine High Dose	Female	47
HYB127	cibersort.B.cells.memory	0.0153731	Cladribine High Dose	Male	45
HYB128	cibersort.B.cells.memory	0.012054	Cladribine Low Dose	Female	29
HYB129	cibersort.B.cells.memory	0.000422355	Cladribine Low Dose	Male	34
HYB130	cibersort.B.cells.memory	0.0190905	Cladribine High Dose	Female	43
HYB131	cibersort.B.cells.memory	0.0233919	Placebo	Female	44
HYB132	cibersort.B.cells.memory	0	Cladribine Low Dose	Female	44
HYB133	cibersort.B.cells.memory	0.00279789	Cladribine High Dose	Female	48
HYB134	cibersort.B.cells.memory	0.018005	Cladribine High Dose	Female	58
HYB135	cibersort.B.cells.memory	0.0201636	Placebo	Male	23
HYB136	cibersort.B.cells.memory	0.0187058	Cladribine High Dose	Female	44
HYB137	cibersort.B.cells.memory	0.0260024	Cladribine Low Dose	Female	55
HYB138	cibersort.B.cells.memory	0.0201285	Placebo	Male	27
HYB139	cibersort.B.cells.memory	0.000850921	Cladribine Low Dose	Male	27
HYB140	cibersort.B.cells.memory	0.0615	Placebo	Female	40
HYB141	cibersort.B.cells.memory	0.0335295	Placebo	Female	44
HYB142	cibersort.B.cells.memory	0.0121293	Cladribine High Dose	Male	40
HYB143	cibersort.B.cells.memory	0	Cladribine High Dose	Female	37
HYB144	cibersort.B.cells.memory	0	Cladribine Low Dose	Female	52
HYB145	cibersort.B.cells.memory	0	Cladribine Low Dose	Female	58
HYB146	cibersort.B.cells.memory	0.00921469	Cladribine Low Dose	Female	36
HYB147	cibersort.B.cells.memory	0.0157902	Placebo	Female	51
HYB148	cibersort.B.cells.memory	0	Placebo	Male	47
HYB149	cibersort.B.cells.memory	0	Cladribine Low Dose	Female	45
HYB150	cibersort.B.cells.memory	0	Cladribine Low Dose	Female	44
HYB151	cibersort.B.cells.memory	0.00515094	Cladribine Low Dose	Female	39
HYB152	cibersort.B.cells.memory	0.00674843	Placebo	Male	48
HYB153	cibersort.B.cells.memory	0	Cladribine Low Dose	Female	48
HYB154	cibersort.B.cells.memory	0	Cladribine Low Dose	Female	40
HYB155	cibersort.B.cells.memory	0	Cladribine Low Dose	Male	36
HYB156	cibersort.B.cells.memory	0	Cladribine Low Dose	Female	52
HYB157	cibersort.B.cells.memory	0	Cladribine Low Dose	Female	52
HYB158	cibersort.B.cells.memory	0.0196388	Cladribine Low Dose	Female	26
HYB159	cibersort.B.cells.memory	0	Cladribine High Dose	Female	44
HYB160	cibersort.B.cells.memory	0	Cladribine High Dose	Male	31
HYB161	cibersort.B.cells.memory	0.00585304	Cladribine High Dose	Male	49
HYB162	cibersort.B.cells.memory	0.040074	Cladribine High Dose	Female	41
HYB163	cibersort.B.cells.memory	0.00148865	Placebo	Female	36
HYB164	cibersort.B.cells.memory	0.0212896	Placebo	Female	23
HYB165	cibersort.B.cells.memory	0.00240087	Cladribine Low Dose	Female	37
HYB166	cibersort.B.cells.memory	0	Placebo	Female	19
HYB167	cibersort.B.cells.memory	0	Cladribine High Dose	Female	34
HYB168	cibersort.B.cells.memory	0.00508391	Cladribine Low Dose	Female	42
HYB169	cibersort.B.cells.memory	0.0321706	Placebo	Female	26
HYB170	cibersort.B.cells.memory	0	Cladribine Low Dose	Female	45
HYB171	cibersort.B.cells.memory	0	Cladribine High Dose	Female	43
HYB172	cibersort.B.cells.memory	0	Cladribine High Dose	Female	30
HYB173	cibersort.B.cells.memory	0.0330905	Placebo	Male	28
HYB174	cibersort.B.cells.memory	0.0140447	Placebo	Male	37
HYB175	cibersort.B.cells.memory	0.0365003	Placebo	Female	44
HYB176	cibersort.B.cells.memory	0.00699702	Cladribine Low Dose	Male	32
HYB177	cibersort.B.cells.memory	0.0205455	Placebo	Male	50
HYB178	cibersort.B.cells.memory	0.000181208	Cladribine Low Dose	Male	38
HYB179	cibersort.B.cells.memory	0.00464514	Cladribine High Dose	Male	48
HYB180	cibersort.B.cells.memory	0.0223212	Placebo	Male	36
HYB181	cibersort.B.cells.memory	0.0108709	Cladribine High Dose	Female	40
HYB182	cibersort.B.cells.memory	0.0408442	Cladribine High Dose	Female	35
HYB184	cibersort.B.cells.memory	0.000357159	Cladribine Low Dose	Male	19
HYB185	cibersort.B.cells.memory	0.0149019	Cladribine High Dose	Female	42
HYB186	cibersort.B.cells.memory	0.00198332	Cladribine Low Dose	Female	41
HYB187	cibersort.B.cells.memory	0.00747751	Cladribine Low Dose	Male	27
HYB188	cibersort.B.cells.memory	0.0118538	Cladribine Low Dose	Female	28
HYB189	cibersort.B.cells.memory	0.0214326	Placebo	Male	23
HYB191	cibersort.B.cells.memory	0.0268098	Placebo	Male	49
HYB001	cibersort.Plasma.cells	0.0149214	Cladribine High Dose	Female	21
HYB002	cibersort.Plasma.cells	0.0129864	Cladribine High Dose	Male	21
HYB003	cibersort.Plasma.cells	0.00483362	Placebo	Male	41
HYB004	cibersort.Plasma.cells	0.0118755	Cladribine High Dose	Female	27
HYB005	cibersort.Plasma.cells	0.00278397	Cladribine High Dose	Female	20
HYB006	cibersort.Plasma.cells	0.0157416	Placebo	Female	29
HYB007	cibersort.Plasma.cells	0.00565493	Cladribine High Dose	Male	39
HYB008	cibersort.Plasma.cells	0.00771313	Placebo	Female	28
HYB009	cibersort.Plasma.cells	0.00222334	Cladribine Low Dose	Female	34
HYB010	cibersort.Plasma.cells	0.00509546	Cladribine Low Dose	Female	34
HYB011	cibersort.Plasma.cells	0.00995334	Placebo	Male	28
HYB012	cibersort.Plasma.cells	0.00897373	Placebo	Male	41
HYB013	cibersort.Plasma.cells	0.00687328	Cladribine High Dose	Female	21
HYB014	cibersort.Plasma.cells	0	Cladribine Low Dose	Male	19
HYB015	cibersort.Plasma.cells	0.0139229	Placebo	Female	33
HYB016	cibersort.Plasma.cells	0.0117967	Cladribine Low Dose	Female	20
HYB017	cibersort.Plasma.cells	0.0112554	Cladribine Low Dose	Female	55
HYB018	cibersort.Plasma.cells	0.00596487	Cladribine High Dose	Female	64
HYB019	cibersort.Plasma.cells	0.0109897	Placebo	Male	45
HYB020	cibersort.Plasma.cells	0.00667273	Cladribine High Dose	Female	43
HYB021	cibersort.Plasma.cells	0.000444018	Cladribine High Dose	Male	54
HYB022	cibersort.Plasma.cells	0.00774003	Placebo	Female	57
HYB023	cibersort.Plasma.cells	0.00913963	Cladribine Low Dose	Male	39
HYB024	cibersort.Plasma.cells	0.00813722	Cladribine High Dose	Female	56
HYB025	cibersort.Plasma.cells	0.00688572	Placebo	Female	58
HYB026	cibersort.Plasma.cells	0.00803183	Cladribine High Dose	Female	40
HYB027	cibersort.Plasma.cells	0.010964	Cladribine Low Dose	Male	27
HYB028	cibersort.Plasma.cells	0.0135331	Placebo	Female	38
HYB029	cibersort.Plasma.cells	0.00917038	Cladribine High Dose	Female	33
HYB030	cibersort.Plasma.cells	0.008531	Cladribine Low Dose	Female	23
HYB031	cibersort.Plasma.cells	0.00827314	Cladribine High Dose	Male	34
HYB032	cibersort.Plasma.cells	0.00909327	Cladribine High Dose	Female	43
HYB033	cibersort.Plasma.cells	0.0113591	Cladribine High Dose	Male	24
HYB034	cibersort.Plasma.cells	0.00829022	Cladribine Low Dose	Female	49
HYB035	cibersort.Plasma.cells	0.00997842	Placebo	Male	26
HYB036	cibersort.Plasma.cells	0.00186763	Cladribine Low Dose	Female	43
HYB037	cibersort.Plasma.cells	0.00848304	Placebo	Male	42
HYB038	cibersort.Plasma.cells	0	Cladribine High Dose	Female	41
HYB039	cibersort.Plasma.cells	0.00995889	Placebo	Male	33
HYB040	cibersort.Plasma.cells	0.00657484	Cladribine Low Dose	Female	42
HYB041	cibersort.Plasma.cells	0.0055225	Cladribine High Dose	Female	36
HYB042	cibersort.Plasma.cells	0.00131524	Cladribine Low Dose	Female	36
HYB043	cibersort.Plasma.cells	0	Cladribine Low Dose	Female	28
HYB044	cibersort.Plasma.cells	0.00848553	Cladribine High Dose	Female	22
HYB045	cibersort.Plasma.cells	0.00760855	Cladribine High Dose	Male	20
HYB046	cibersort.Plasma.cells	0.00501537	Cladribine High Dose	Male	48
HYB047	cibersort.Plasma.cells	0.00378183	Cladribine High Dose	Female	52
HYB048	cibersort.Plasma.cells	0.00480784	Cladribine Low Dose	Female	40
HYB049	cibersort.Plasma.cells	0.00667109	Cladribine High Dose	Female	29
HYB050	cibersort.Plasma.cells	0.0137421	Cladribine High Dose	Female	57
HYB051	cibersort.Plasma.cells	0.00781423	Cladribine High Dose	Female	56
HYB052	cibersort.Plasma.cells	0.0142706	Placebo	Male	41
HYB053	cibersort.Plasma.cells	0.0134824	Placebo	Female	36
HYB054	cibersort.Plasma.cells	0.000476554	Cladribine Low Dose	Male	43
HYB055	cibersort.Plasma.cells	0.00510431	Cladribine High Dose	Male	31
HYB056	cibersort.Plasma.cells	0.0156367	Cladribine Low Dose	Female	42
HYB057	cibersort.Plasma.cells	0.00685045	Cladribine High Dose	Female	48
HYB058	cibersort.Plasma.cells	0.00914219	Placebo	Female	49
HYB059	cibersort.Plasma.cells	0.00590242	Cladribine Low Dose	Female	52
HYB060	cibersort.Plasma.cells	0.00800679	Placebo	Female	37
HYB061	cibersort.Plasma.cells	0.0124471	Cladribine High Dose	Female	46
HYB062	cibersort.Plasma.cells	0.00804499	Cladribine Low Dose	Male	41
HYB063	cibersort.Plasma.cells	0.0136505	Placebo	Female	32
HYB064	cibersort.Plasma.cells	0	Cladribine Low Dose	Female	39
HYB065	cibersort.Plasma.cells	0.00709939	Cladribine High Dose	Female	47
HYB066	cibersort.Plasma.cells	0.0109249	Cladribine High Dose	Male	46
HYB067	cibersort.Plasma.cells	0.00884884	Placebo	Female	25
HYB068	cibersort.Plasma.cells	0.00473609	Cladribine High Dose	Female	44
HYB069	cibersort.Plasma.cells	0.00161743	Cladribine High Dose	Male	53
HYB070	cibersort.Plasma.cells	0.00557705	Placebo	Male	22
HYB071	cibersort.Plasma.cells	0.00590575	Cladribine High Dose	Female	42
HYB072	cibersort.Plasma.cells	0.00539811	Cladribine High Dose	Male	34
HYB073	cibersort.Plasma.cells	0.00702314	Cladribine Low Dose	Female	35
HYB074	cibersort.Plasma.cells	0.0079546	Placebo	Female	39
HYB075	cibersort.Plasma.cells	0.00598716	Placebo	Male	46
HYB076	cibersort.Plasma.cells	0.0126278	Placebo	Female	42
HYB077	cibersort.Plasma.cells	0	Cladribine Low Dose	Female	45
HYB078	cibersort.Plasma.cells	0.00884147	Placebo	Female	56
HYB079	cibersort.Plasma.cells	0.00768263	Cladribine Low Dose	Female	31
HYB080	cibersort.Plasma.cells	0.0089443	Cladribine High Dose	Female	30
HYB081	cibersort.Plasma.cells	0	Cladribine High Dose	Female	49
HYB082	cibersort.Plasma.cells	0.00729445	Cladribine High Dose	Female	34
HYB083	cibersort.Plasma.cells	0.00343973	Cladribine Low Dose	Male	32
HYB084	cibersort.Plasma.cells	0	Cladribine High Dose	Male	23
HYB085	cibersort.Plasma.cells	0.00117737	Cladribine Low Dose	Male	28
HYB086	cibersort.Plasma.cells	0.00338716	Cladribine Low Dose	Female	43
HYB087	cibersort.Plasma.cells	0.00462346	Placebo	Male	38
HYB088	cibersort.Plasma.cells	0.00987517	Cladribine Low Dose	Male	30
HYB089	cibersort.Plasma.cells	0.0105649	Placebo	Female	30
HYB090	cibersort.Plasma.cells	0.00523638	Placebo	Male	39
HYB091	cibersort.Plasma.cells	0.00580272	Cladribine High Dose	Male	22
HYB092	cibersort.Plasma.cells	0.0049558	Cladribine High Dose	Male	42
HYB093	cibersort.Plasma.cells	0.00703114	Placebo	Female	40
HYB094	cibersort.Plasma.cells	0.00424216	Placebo	Female	46
HYB095	cibersort.Plasma.cells	0.00579817	Cladribine High Dose	Female	37
HYB096	cibersort.Plasma.cells	0	Cladribine High Dose	Female	42
HYB097	cibersort.Plasma.cells	0.00967473	Placebo	Male	36
HYB098	cibersort.Plasma.cells	0.00662722	Placebo	Female	40
HYB099	cibersort.Plasma.cells	0.00664199	Cladribine High Dose	Female	48
HYB100	cibersort.Plasma.cells	0.0145604	Cladribine Low Dose	Female	62
HYB101	cibersort.Plasma.cells	0.00440925	Cladribine Low Dose	Female	48
HYB102	cibersort.Plasma.cells	0.0111896	Cladribine High Dose	Female	44
HYB103	cibersort.Plasma.cells	0.00567431	Placebo	Female	50
HYB104	cibersort.Plasma.cells	0.00688147	Cladribine High Dose	Female	57
HYB105	cibersort.Plasma.cells	0.00453013	Cladribine High Dose	Female	52
HYB106	cibersort.Plasma.cells	0.00700974	Cladribine Low Dose	Female	36
HYB107	cibersort.Plasma.cells	0.00862118	Placebo	Female	46
HYB108	cibersort.Plasma.cells	0.0081785	Cladribine High Dose	Female	45
HYB109	cibersort.Plasma.cells	0.00476404	Cladribine Low Dose	Male	46
HYB110	cibersort.Plasma.cells	0.00808324	Cladribine Low Dose	Female	45
HYB111	cibersort.Plasma.cells	0.00771773	Placebo	Female	41
HYB112	cibersort.Plasma.cells	0.00995549	Placebo	Male	42
HYB113	cibersort.Plasma.cells	0.00500717	Cladribine Low Dose	Female	40
HYB114	cibersort.Plasma.cells	0.0076998	Placebo	Female	27
HYB115	cibersort.Plasma.cells	0.00968661	Cladribine Low Dose	Male	23
HYB116	cibersort.Plasma.cells	0.0092665	Cladribine Low Dose	Female	43
HYB117	cibersort.Plasma.cells	0.00843822	Cladribine High Dose	Female	44
HYB118	cibersort.Plasma.cells	0.00819089	Cladribine High Dose	Female	52
HYB119	cibersort.Plasma.cells	0.0054594	Placebo	Female	56
HYB120	cibersort.Plasma.cells	0.00966928	Cladribine Low Dose	Male	48
HYB121	cibersort.Plasma.cells	0.00103951	Cladribine High Dose	Female	53
HYB122	cibersort.Plasma.cells	0.00883345	Cladribine High Dose	Female	33
HYB123	cibersort.Plasma.cells	0.00765408	Cladribine Low Dose	Female	57
HYB124	cibersort.Plasma.cells	0.00366255	Cladribine High Dose	Male	39
HYB125	cibersort.Plasma.cells	0	Placebo	Male	36
HYB126	cibersort.Plasma.cells	0.00756999	Cladribine High Dose	Female	47
HYB127	cibersort.Plasma.cells	0	Cladribine High Dose	Male	45
HYB128	cibersort.Plasma.cells	0.00125852	Cladribine Low Dose	Female	29
HYB129	cibersort.Plasma.cells	0.0032183	Cladribine Low Dose	Male	34
HYB130	cibersort.Plasma.cells	0.00723352	Cladribine High Dose	Female	43
HYB131	cibersort.Plasma.cells	0.0109867	Placebo	Female	44
HYB132	cibersort.Plasma.cells	0.00665687	Cladribine Low Dose	Female	44
HYB133	cibersort.Plasma.cells	0.00753122	Cladribine High Dose	Female	48
HYB134	cibersort.Plasma.cells	0.00524677	Cladribine High Dose	Female	58
HYB135	cibersort.Plasma.cells	0.00319297	Placebo	Male	23
HYB136	cibersort.Plasma.cells	0.00769458	Cladribine High Dose	Female	44
HYB137	cibersort.Plasma.cells	0.00209488	Cladribine Low Dose	Female	55
HYB138	cibersort.Plasma.cells	0.00930142	Placebo	Male	27
HYB139	cibersort.Plasma.cells	0.0113555	Cladribine Low Dose	Male	27
HYB140	cibersort.Plasma.cells	0.00212974	Placebo	Female	40
HYB141	cibersort.Plasma.cells	0.0022855	Placebo	Female	44
HYB142	cibersort.Plasma.cells	0.00366407	Cladribine High Dose	Male	40
HYB143	cibersort.Plasma.cells	0.0131747	Cladribine High Dose	Female	37
HYB144	cibersort.Plasma.cells	0	Cladribine Low Dose	Female	52
HYB145	cibersort.Plasma.cells	0.00801427	Cladribine Low Dose	Female	58
HYB146	cibersort.Plasma.cells	0.00102372	Cladribine Low Dose	Female	36
HYB147	cibersort.Plasma.cells	0.0101719	Placebo	Female	51
HYB148	cibersort.Plasma.cells	0.0145126	Placebo	Male	47
HYB149	cibersort.Plasma.cells	0.00697579	Cladribine Low Dose	Female	45
HYB150	cibersort.Plasma.cells	0.00230437	Cladribine Low Dose	Female	44
HYB151	cibersort.Plasma.cells	0.00650544	Cladribine Low Dose	Female	39
HYB152	cibersort.Plasma.cells	0.0147766	Placebo	Male	48
HYB153	cibersort.Plasma.cells	0.0128937	Cladribine Low Dose	Female	48
HYB154	cibersort.Plasma.cells	0.00830779	Cladribine Low Dose	Female	40
HYB155	cibersort.Plasma.cells	0.0151097	Cladribine Low Dose	Male	36
HYB156	cibersort.Plasma.cells	0.00566398	Cladribine Low Dose	Female	52
HYB157	cibersort.Plasma.cells	0.0108641	Cladribine Low Dose	Female	52
HYB158	cibersort.Plasma.cells	0.00513388	Cladribine Low Dose	Female	26
HYB159	cibersort.Plasma.cells	0.0034038	Cladribine High Dose	Female	44
HYB160	cibersort.Plasma.cells	0.00570519	Cladribine High Dose	Male	31
HYB161	cibersort.Plasma.cells	0.00832036	Cladribine High Dose	Male	49
HYB162	cibersort.Plasma.cells	0.00647665	Cladribine High Dose	Female	41
HYB163	cibersort.Plasma.cells	0	Placebo	Female	36
HYB164	cibersort.Plasma.cells	0.0134433	Placebo	Female	23
HYB165	cibersort.Plasma.cells	0.0046444	Cladribine Low Dose	Female	37
HYB166	cibersort.Plasma.cells	0.00934836	Placebo	Female	19
HYB167	cibersort.Plasma.cells	0.00473277	Cladribine High Dose	Female	34
HYB168	cibersort.Plasma.cells	0.00605644	Cladribine Low Dose	Female	42
HYB169	cibersort.Plasma.cells	0.0105701	Placebo	Female	26
HYB170	cibersort.Plasma.cells	0.0125456	Cladribine Low Dose	Female	45
HYB171	cibersort.Plasma.cells	0.00644099	Cladribine High Dose	Female	43
HYB172	cibersort.Plasma.cells	0.00588929	Cladribine High Dose	Female	30
HYB173	cibersort.Plasma.cells	0.00333361	Placebo	Male	28
HYB174	cibersort.Plasma.cells	0.00666414	Placebo	Male	37
HYB175	cibersort.Plasma.cells	0.00552609	Placebo	Female	44
HYB176	cibersort.Plasma.cells	0.0026316	Cladribine Low Dose	Male	32
HYB177	cibersort.Plasma.cells	0.0142398	Placebo	Male	50
HYB178	cibersort.Plasma.cells	0.0020191	Cladribine Low Dose	Male	38
HYB179	cibersort.Plasma.cells	0.00453807	Cladribine High Dose	Male	48
HYB180	cibersort.Plasma.cells	0.00736715	Placebo	Male	36
HYB181	cibersort.Plasma.cells	0.00579065	Cladribine High Dose	Female	40
HYB182	cibersort.Plasma.cells	0.0074972	Cladribine High Dose	Female	35
HYB184	cibersort.Plasma.cells	0.0121732	Cladribine Low Dose	Male	19
HYB185	cibersort.Plasma.cells	0.00701478	Cladribine High Dose	Female	42
HYB186	cibersort.Plasma.cells	0.00651591	Cladribine Low Dose	Female	41
HYB187	cibersort.Plasma.cells	0.00813197	Cladribine Low Dose	Male	27
HYB188	cibersort.Plasma.cells	0.00900329	Cladribine Low Dose	Female	28
HYB189	cibersort.Plasma.cells	0.0109856	Placebo	Male	23
HYB191	cibersort.Plasma.cells	0.0199103	Placebo	Male	49
HYB001	cibersort.T.cells.CD8	0.165321	Cladribine High Dose	Female	21
HYB002	cibersort.T.cells.CD8	0.149349	Cladribine High Dose	Male	21
HYB003	cibersort.T.cells.CD8	0.27911	Placebo	Male	41
HYB004	cibersort.T.cells.CD8	0.176938	Cladribine High Dose	Female	27
HYB005	cibersort.T.cells.CD8	0.0828139	Cladribine High Dose	Female	20
HYB006	cibersort.T.cells.CD8	0.21749	Placebo	Female	29
HYB007	cibersort.T.cells.CD8	0.149242	Cladribine High Dose	Male	39
HYB008	cibersort.T.cells.CD8	0.209334	Placebo	Female	28
HYB009	cibersort.T.cells.CD8	0.0848326	Cladribine Low Dose	Female	34
HYB010	cibersort.T.cells.CD8	0.213045	Cladribine Low Dose	Female	34
HYB011	cibersort.T.cells.CD8	0.205325	Placebo	Male	28
HYB012	cibersort.T.cells.CD8	0.142681	Placebo	Male	41
HYB013	cibersort.T.cells.CD8	0.073909	Cladribine High Dose	Female	21
HYB014	cibersort.T.cells.CD8	0.215765	Cladribine Low Dose	Male	19
HYB015	cibersort.T.cells.CD8	0.170472	Placebo	Female	33
HYB016	cibersort.T.cells.CD8	0.179063	Cladribine Low Dose	Female	20
HYB017	cibersort.T.cells.CD8	0.165164	Cladribine Low Dose	Female	55
HYB018	cibersort.T.cells.CD8	0.160225	Cladribine High Dose	Female	64
HYB019	cibersort.T.cells.CD8	0.1736	Placebo	Male	45
HYB020	cibersort.T.cells.CD8	0.0835084	Cladribine High Dose	Female	43
HYB021	cibersort.T.cells.CD8	0.222333	Cladribine High Dose	Male	54
HYB022	cibersort.T.cells.CD8	0.204362	Placebo	Female	57
HYB023	cibersort.T.cells.CD8	0.192796	Cladribine Low Dose	Male	39
HYB024	cibersort.T.cells.CD8	0.20347	Cladribine High Dose	Female	56
HYB025	cibersort.T.cells.CD8	0.057066	Placebo	Female	58
HYB026	cibersort.T.cells.CD8	0.130221	Cladribine High Dose	Female	40
HYB027	cibersort.T.cells.CD8	0.118181	Cladribine Low Dose	Male	27
HYB028	cibersort.T.cells.CD8	0.190334	Placebo	Female	38
HYB029	cibersort.T.cells.CD8	0.0426947	Cladribine High Dose	Female	33
HYB030	cibersort.T.cells.CD8	0.165162	Cladribine Low Dose	Female	23
HYB031	cibersort.T.cells.CD8	0.242796	Cladribine High Dose	Male	34
HYB032	cibersort.T.cells.CD8	0.169702	Cladribine High Dose	Female	43
HYB033	cibersort.T.cells.CD8	0.193873	Cladribine High Dose	Male	24
HYB034	cibersort.T.cells.CD8	0.0757691	Cladribine Low Dose	Female	49
HYB035	cibersort.T.cells.CD8	0.342278	Placebo	Male	26
HYB036	cibersort.T.cells.CD8	0.241232	Cladribine Low Dose	Female	43
HYB037	cibersort.T.cells.CD8	0.177043	Placebo	Male	42
HYB038	cibersort.T.cells.CD8	0.0620752	Cladribine High Dose	Female	41
HYB039	cibersort.T.cells.CD8	0.203553	Placebo	Male	33
HYB040	cibersort.T.cells.CD8	0.0998013	Cladribine Low Dose	Female	42
HYB041	cibersort.T.cells.CD8	0.129919	Cladribine High Dose	Female	36
HYB042	cibersort.T.cells.CD8	0.27852	Cladribine Low Dose	Female	36
HYB043	cibersort.T.cells.CD8	0.162118	Cladribine Low Dose	Female	28
HYB044	cibersort.T.cells.CD8	0.107641	Cladribine High Dose	Female	22
HYB045	cibersort.T.cells.CD8	0.15088	Cladribine High Dose	Male	20
HYB046	cibersort.T.cells.CD8	0.055149	Cladribine High Dose	Male	48
HYB047	cibersort.T.cells.CD8	0.162795	Cladribine High Dose	Female	52
HYB048	cibersort.T.cells.CD8	0.209924	Cladribine Low Dose	Female	40
HYB049	cibersort.T.cells.CD8	0.138872	Cladribine High Dose	Female	29
HYB050	cibersort.T.cells.CD8	0.0387609	Cladribine High Dose	Female	57
HYB051	cibersort.T.cells.CD8	0.0958303	Cladribine High Dose	Female	56
HYB052	cibersort.T.cells.CD8	0.14692	Placebo	Male	41
HYB053	cibersort.T.cells.CD8	0.0892426	Placebo	Female	36
HYB054	cibersort.T.cells.CD8	0.0907497	Cladribine Low Dose	Male	43
HYB055	cibersort.T.cells.CD8	0.203498	Cladribine High Dose	Male	31
HYB056	cibersort.T.cells.CD8	0.114589	Cladribine Low Dose	Female	42
HYB057	cibersort.T.cells.CD8	0.122553	Cladribine High Dose	Female	48
HYB058	cibersort.T.cells.CD8	0.0962981	Placebo	Female	49
HYB059	cibersort.T.cells.CD8	0.097745	Cladribine Low Dose	Female	52
HYB060	cibersort.T.cells.CD8	0.11057	Placebo	Female	37
HYB061	cibersort.T.cells.CD8	0.115596	Cladribine High Dose	Female	46
HYB062	cibersort.T.cells.CD8	0.208491	Cladribine Low Dose	Male	41
HYB063	cibersort.T.cells.CD8	0.193767	Placebo	Female	32
HYB064	cibersort.T.cells.CD8	0.112335	Cladribine Low Dose	Female	39
HYB065	cibersort.T.cells.CD8	0.0444007	Cladribine High Dose	Female	47
HYB066	cibersort.T.cells.CD8	0.105353	Cladribine High Dose	Male	46
HYB067	cibersort.T.cells.CD8	0.100142	Placebo	Female	25
HYB068	cibersort.T.cells.CD8	0.0927897	Cladribine High Dose	Female	44
HYB069	cibersort.T.cells.CD8	0.229982	Cladribine High Dose	Male	53
HYB070	cibersort.T.cells.CD8	0.151019	Placebo	Male	22
HYB071	cibersort.T.cells.CD8	0.0534767	Cladribine High Dose	Female	42
HYB072	cibersort.T.cells.CD8	0.154055	Cladribine High Dose	Male	34
HYB073	cibersort.T.cells.CD8	0.163459	Cladribine Low Dose	Female	35
HYB074	cibersort.T.cells.CD8	0.209701	Placebo	Female	39
HYB075	cibersort.T.cells.CD8	0.155882	Placebo	Male	46
HYB076	cibersort.T.cells.CD8	0.180745	Placebo	Female	42
HYB077	cibersort.T.cells.CD8	0.174744	Cladribine Low Dose	Female	45
HYB078	cibersort.T.cells.CD8	0.208398	Placebo	Female	56
HYB079	cibersort.T.cells.CD8	0.0878512	Cladribine Low Dose	Female	31
HYB080	cibersort.T.cells.CD8	0.133092	Cladribine High Dose	Female	30
HYB081	cibersort.T.cells.CD8	0.132115	Cladribine High Dose	Female	49
HYB082	cibersort.T.cells.CD8	0.12226	Cladribine High Dose	Female	34
HYB083	cibersort.T.cells.CD8	0.179896	Cladribine Low Dose	Male	32
HYB084	cibersort.T.cells.CD8	0.208106	Cladribine High Dose	Male	23
HYB085	cibersort.T.cells.CD8	0.21031	Cladribine Low Dose	Male	28
HYB086	cibersort.T.cells.CD8	0.269379	Cladribine Low Dose	Female	43
HYB087	cibersort.T.cells.CD8	0.197552	Placebo	Male	38
HYB088	cibersort.T.cells.CD8	0.194346	Cladribine Low Dose	Male	30
HYB089	cibersort.T.cells.CD8	0.231506	Placebo	Female	30
HYB090	cibersort.T.cells.CD8	0.181105	Placebo	Male	39
HYB091	cibersort.T.cells.CD8	0.207337	Cladribine High Dose	Male	22
HYB092	cibersort.T.cells.CD8	0.167573	Cladribine High Dose	Male	42
HYB093	cibersort.T.cells.CD8	0.150508	Placebo	Female	40
HYB094	cibersort.T.cells.CD8	0.156864	Placebo	Female	46
HYB095	cibersort.T.cells.CD8	0.16639	Cladribine High Dose	Female	37
HYB096	cibersort.T.cells.CD8	0.161132	Cladribine High Dose	Female	42
HYB097	cibersort.T.cells.CD8	0.047954	Placebo	Male	36
HYB098	cibersort.T.cells.CD8	0.099172	Placebo	Female	40
HYB099	cibersort.T.cells.CD8	0.10744	Cladribine High Dose	Female	48
HYB100	cibersort.T.cells.CD8	0.035804	Cladribine Low Dose	Female	62
HYB101	cibersort.T.cells.CD8	0.110523	Cladribine Low Dose	Female	48
HYB102	cibersort.T.cells.CD8	0.0420167	Cladribine High Dose	Female	44
HYB103	cibersort.T.cells.CD8	0.0498803	Placebo	Female	50
HYB104	cibersort.T.cells.CD8	0.209431	Cladribine High Dose	Female	57
HYB105	cibersort.T.cells.CD8	0.144827	Cladribine High Dose	Female	52
HYB106	cibersort.T.cells.CD8	0.0557806	Cladribine Low Dose	Female	36
HYB107	cibersort.T.cells.CD8	0.103152	Placebo	Female	46
HYB108	cibersort.T.cells.CD8	0.0945079	Cladribine High Dose	Female	45
HYB109	cibersort.T.cells.CD8	0.0522581	Cladribine Low Dose	Male	46
HYB110	cibersort.T.cells.CD8	0.149617	Cladribine Low Dose	Female	45
HYB111	cibersort.T.cells.CD8	0.112102	Placebo	Female	41
HYB112	cibersort.T.cells.CD8	0.0553287	Placebo	Male	42
HYB113	cibersort.T.cells.CD8	0.0691232	Cladribine Low Dose	Female	40
HYB114	cibersort.T.cells.CD8	0.0681096	Placebo	Female	27
HYB115	cibersort.T.cells.CD8	0.125849	Cladribine Low Dose	Male	23
HYB116	cibersort.T.cells.CD8	0.121609	Cladribine Low Dose	Female	43
HYB117	cibersort.T.cells.CD8	0.124451	Cladribine High Dose	Female	44
HYB118	cibersort.T.cells.CD8	0.102045	Cladribine High Dose	Female	52
HYB119	cibersort.T.cells.CD8	0.0873665	Placebo	Female	56
HYB120	cibersort.T.cells.CD8	0.15622	Cladribine Low Dose	Male	48
HYB121	cibersort.T.cells.CD8	0.0468103	Cladribine High Dose	Female	53
HYB122	cibersort.T.cells.CD8	0.0603618	Cladribine High Dose	Female	33
HYB123	cibersort.T.cells.CD8	0.0790034	Cladribine Low Dose	Female	57
HYB124	cibersort.T.cells.CD8	0.219693	Cladribine High Dose	Male	39
HYB125	cibersort.T.cells.CD8	0.0570656	Placebo	Male	36
HYB126	cibersort.T.cells.CD8	0.0422	Cladribine High Dose	Female	47
HYB127	cibersort.T.cells.CD8	0.202445	Cladribine High Dose	Male	45
HYB128	cibersort.T.cells.CD8	0.253633	Cladribine Low Dose	Female	29
HYB129	cibersort.T.cells.CD8	0.053404	Cladribine Low Dose	Male	34
HYB130	cibersort.T.cells.CD8	0.291686	Cladribine High Dose	Female	43
HYB131	cibersort.T.cells.CD8	0.0983577	Placebo	Female	44
HYB132	cibersort.T.cells.CD8	0.123937	Cladribine Low Dose	Female	44
HYB133	cibersort.T.cells.CD8	0.245653	Cladribine High Dose	Female	48
HYB134	cibersort.T.cells.CD8	0.0606711	Cladribine High Dose	Female	58
HYB135	cibersort.T.cells.CD8	0.134005	Placebo	Male	23
HYB136	cibersort.T.cells.CD8	0.0979066	Cladribine High Dose	Female	44
HYB137	cibersort.T.cells.CD8	0.126862	Cladribine Low Dose	Female	55
HYB138	cibersort.T.cells.CD8	0.203536	Placebo	Male	27
HYB139	cibersort.T.cells.CD8	0.232905	Cladribine Low Dose	Male	27
HYB140	cibersort.T.cells.CD8	0.154529	Placebo	Female	40
HYB141	cibersort.T.cells.CD8	0.159352	Placebo	Female	44
HYB142	cibersort.T.cells.CD8	0.13746	Cladribine High Dose	Male	40
HYB143	cibersort.T.cells.CD8	0.00629751	Cladribine High Dose	Female	37
HYB144	cibersort.T.cells.CD8	0.0552113	Cladribine Low Dose	Female	52
HYB145	cibersort.T.cells.CD8	0.109705	Cladribine Low Dose	Female	58
HYB146	cibersort.T.cells.CD8	0.207131	Cladribine Low Dose	Female	36
HYB147	cibersort.T.cells.CD8	0.164438	Placebo	Female	51
HYB148	cibersort.T.cells.CD8	0.083198	Placebo	Male	47
HYB149	cibersort.T.cells.CD8	0.18035	Cladribine Low Dose	Female	45
HYB150	cibersort.T.cells.CD8	0.0962709	Cladribine Low Dose	Female	44
HYB151	cibersort.T.cells.CD8	0.160865	Cladribine Low Dose	Female	39
HYB152	cibersort.T.cells.CD8	0.195865	Placebo	Male	48
HYB153	cibersort.T.cells.CD8	0.101994	Cladribine Low Dose	Female	48
HYB154	cibersort.T.cells.CD8	0.0975112	Cladribine Low Dose	Female	40
HYB155	cibersort.T.cells.CD8	0.0890103	Cladribine Low Dose	Male	36
HYB156	cibersort.T.cells.CD8	0.044406	Cladribine Low Dose	Female	52
HYB157	cibersort.T.cells.CD8	0.180693	Cladribine Low Dose	Female	52
HYB158	cibersort.T.cells.CD8	0.128821	Cladribine Low Dose	Female	26
HYB159	cibersort.T.cells.CD8	0.175465	Cladribine High Dose	Female	44
HYB160	cibersort.T.cells.CD8	0.139632	Cladribine High Dose	Male	31
HYB161	cibersort.T.cells.CD8	0.0187082	Cladribine High Dose	Male	49
HYB162	cibersort.T.cells.CD8	0.182504	Cladribine High Dose	Female	41
HYB163	cibersort.T.cells.CD8	0.118531	Placebo	Female	36
HYB164	cibersort.T.cells.CD8	0.144514	Placebo	Female	23
HYB165	cibersort.T.cells.CD8	0.0488266	Cladribine Low Dose	Female	37
HYB166	cibersort.T.cells.CD8	0.0808594	Placebo	Female	19
HYB167	cibersort.T.cells.CD8	0.0608093	Cladribine High Dose	Female	34
HYB168	cibersort.T.cells.CD8	0.0823693	Cladribine Low Dose	Female	42
HYB169	cibersort.T.cells.CD8	0.120703	Placebo	Female	26
HYB170	cibersort.T.cells.CD8	0.0385089	Cladribine Low Dose	Female	45
HYB171	cibersort.T.cells.CD8	0.0913147	Cladribine High Dose	Female	43
HYB172	cibersort.T.cells.CD8	0.0440868	Cladribine High Dose	Female	30
HYB173	cibersort.T.cells.CD8	0.138908	Placebo	Male	28
HYB174	cibersort.T.cells.CD8	0.20036	Placebo	Male	37
HYB175	cibersort.T.cells.CD8	0.0474079	Placebo	Female	44
HYB176	cibersort.T.cells.CD8	0.0673572	Cladribine Low Dose	Male	32
HYB177	cibersort.T.cells.CD8	0.0915632	Placebo	Male	50
HYB178	cibersort.T.cells.CD8	0.0663671	Cladribine Low Dose	Male	38
HYB179	cibersort.T.cells.CD8	0.161046	Cladribine High Dose	Male	48
HYB180	cibersort.T.cells.CD8	0.113403	Placebo	Male	36
HYB181	cibersort.T.cells.CD8	0.0607545	Cladribine High Dose	Female	40
HYB182	cibersort.T.cells.CD8	0.113456	Cladribine High Dose	Female	35
HYB184	cibersort.T.cells.CD8	0.0777586	Cladribine Low Dose	Male	19
HYB185	cibersort.T.cells.CD8	0.178789	Cladribine High Dose	Female	42
HYB186	cibersort.T.cells.CD8	0	Cladribine Low Dose	Female	41
HYB187	cibersort.T.cells.CD8	0.0169543	Cladribine Low Dose	Male	27
HYB188	cibersort.T.cells.CD8	0.242766	Cladribine Low Dose	Female	28
HYB189	cibersort.T.cells.CD8	0.100178	Placebo	Male	23
HYB191	cibersort.T.cells.CD8	0.0746084	Placebo	Male	49
HYB001	cibersort.T.cells.CD4.naive	0.0579775	Cladribine High Dose	Female	21
HYB002	cibersort.T.cells.CD4.naive	0.0600368	Cladribine High Dose	Male	21
HYB003	cibersort.T.cells.CD4.naive	0.0326771	Placebo	Male	41
HYB004	cibersort.T.cells.CD4.naive	0.0885038	Cladribine High Dose	Female	27
HYB005	cibersort.T.cells.CD4.naive	0.0794427	Cladribine High Dose	Female	20
HYB006	cibersort.T.cells.CD4.naive	0.0929498	Placebo	Female	29
HYB007	cibersort.T.cells.CD4.naive	0.0540036	Cladribine High Dose	Male	39
HYB008	cibersort.T.cells.CD4.naive	0.0858904	Placebo	Female	28
HYB009	cibersort.T.cells.CD4.naive	0.0894517	Cladribine Low Dose	Female	34
HYB010	cibersort.T.cells.CD4.naive	0.0421941	Cladribine Low Dose	Female	34
HYB011	cibersort.T.cells.CD4.naive	0.0622343	Placebo	Male	28
HYB012	cibersort.T.cells.CD4.naive	0.0779787	Placebo	Male	41
HYB013	cibersort.T.cells.CD4.naive	0.0482832	Cladribine High Dose	Female	21
HYB014	cibersort.T.cells.CD4.naive	0.01227	Cladribine Low Dose	Male	19
HYB015	cibersort.T.cells.CD4.naive	0.0661357	Placebo	Female	33
HYB016	cibersort.T.cells.CD4.naive	0.0859698	Cladribine Low Dose	Female	20
HYB017	cibersort.T.cells.CD4.naive	0.0588445	Cladribine Low Dose	Female	55
HYB018	cibersort.T.cells.CD4.naive	0.0316062	Cladribine High Dose	Female	64
HYB019	cibersort.T.cells.CD4.naive	0.0916971	Placebo	Male	45
HYB020	cibersort.T.cells.CD4.naive	0.0794204	Cladribine High Dose	Female	43
HYB021	cibersort.T.cells.CD4.naive	0.0417127	Cladribine High Dose	Male	54
HYB022	cibersort.T.cells.CD4.naive	0.0868423	Placebo	Female	57
HYB023	cibersort.T.cells.CD4.naive	0.0477568	Cladribine Low Dose	Male	39
HYB024	cibersort.T.cells.CD4.naive	0.0442919	Cladribine High Dose	Female	56
HYB025	cibersort.T.cells.CD4.naive	0.103305	Placebo	Female	58
HYB026	cibersort.T.cells.CD4.naive	0.0382265	Cladribine High Dose	Female	40
HYB027	cibersort.T.cells.CD4.naive	0.0950065	Cladribine Low Dose	Male	27
HYB028	cibersort.T.cells.CD4.naive	0.0656283	Placebo	Female	38
HYB029	cibersort.T.cells.CD4.naive	0.0805989	Cladribine High Dose	Female	33
HYB030	cibersort.T.cells.CD4.naive	0.0841017	Cladribine Low Dose	Female	23
HYB031	cibersort.T.cells.CD4.naive	0.0401505	Cladribine High Dose	Male	34
HYB032	cibersort.T.cells.CD4.naive	0.0766808	Cladribine High Dose	Female	43
HYB033	cibersort.T.cells.CD4.naive	0.0441612	Cladribine High Dose	Male	24
HYB034	cibersort.T.cells.CD4.naive	0.086432	Cladribine Low Dose	Female	49
HYB035	cibersort.T.cells.CD4.naive	0.0221829	Placebo	Male	26
HYB036	cibersort.T.cells.CD4.naive	0.0501502	Cladribine Low Dose	Female	43
HYB037	cibersort.T.cells.CD4.naive	0.0809026	Placebo	Male	42
HYB038	cibersort.T.cells.CD4.naive	0.0322094	Cladribine High Dose	Female	41
HYB039	cibersort.T.cells.CD4.naive	0.066865	Placebo	Male	33
HYB040	cibersort.T.cells.CD4.naive	0.0421998	Cladribine Low Dose	Female	42
HYB041	cibersort.T.cells.CD4.naive	0.0760775	Cladribine High Dose	Female	36
HYB042	cibersort.T.cells.CD4.naive	0.0578358	Cladribine Low Dose	Female	36
HYB043	cibersort.T.cells.CD4.naive	0.0569609	Cladribine Low Dose	Female	28
HYB044	cibersort.T.cells.CD4.naive	0.07323	Cladribine High Dose	Female	22
HYB045	cibersort.T.cells.CD4.naive	0.0514181	Cladribine High Dose	Male	20
HYB046	cibersort.T.cells.CD4.naive	0.0615281	Cladribine High Dose	Male	48
HYB047	cibersort.T.cells.CD4.naive	0.0395438	Cladribine High Dose	Female	52
HYB048	cibersort.T.cells.CD4.naive	0.0709577	Cladribine Low Dose	Female	40
HYB049	cibersort.T.cells.CD4.naive	0.0624095	Cladribine High Dose	Female	29
HYB050	cibersort.T.cells.CD4.naive	0.0877688	Cladribine High Dose	Female	57
HYB051	cibersort.T.cells.CD4.naive	0.0992407	Cladribine High Dose	Female	56
HYB052	cibersort.T.cells.CD4.naive	0.0817648	Placebo	Male	41
HYB053	cibersort.T.cells.CD4.naive	0.114301	Placebo	Female	36
HYB054	cibersort.T.cells.CD4.naive	0.0568987	Cladribine Low Dose	Male	43
HYB055	cibersort.T.cells.CD4.naive	0.0518659	Cladribine High Dose	Male	31
HYB056	cibersort.T.cells.CD4.naive	0.0834745	Cladribine Low Dose	Female	42
HYB057	cibersort.T.cells.CD4.naive	0.0409871	Cladribine High Dose	Female	48
HYB058	cibersort.T.cells.CD4.naive	0.0995055	Placebo	Female	49
HYB059	cibersort.T.cells.CD4.naive	0.0884661	Cladribine Low Dose	Female	52
HYB060	cibersort.T.cells.CD4.naive	0.0887165	Placebo	Female	37
HYB061	cibersort.T.cells.CD4.naive	0.063632	Cladribine High Dose	Female	46
HYB062	cibersort.T.cells.CD4.naive	0.0163893	Cladribine Low Dose	Male	41
HYB063	cibersort.T.cells.CD4.naive	0.060767	Placebo	Female	32
HYB064	cibersort.T.cells.CD4.naive	0.0572791	Cladribine Low Dose	Female	39
HYB065	cibersort.T.cells.CD4.naive	0.0593833	Cladribine High Dose	Female	47
HYB066	cibersort.T.cells.CD4.naive	0.0499837	Cladribine High Dose	Male	46
HYB067	cibersort.T.cells.CD4.naive	0.148945	Placebo	Female	25
HYB068	cibersort.T.cells.CD4.naive	0.084639	Cladribine High Dose	Female	44
HYB069	cibersort.T.cells.CD4.naive	0.0339944	Cladribine High Dose	Male	53
HYB070	cibersort.T.cells.CD4.naive	0.079435	Placebo	Male	22
HYB071	cibersort.T.cells.CD4.naive	0.0875952	Cladribine High Dose	Female	42
HYB072	cibersort.T.cells.CD4.naive	0.0496402	Cladribine High Dose	Male	34
HYB073	cibersort.T.cells.CD4.naive	0.0635781	Cladribine Low Dose	Female	35
HYB074	cibersort.T.cells.CD4.naive	0.0772327	Placebo	Female	39
HYB075	cibersort.T.cells.CD4.naive	0.0465622	Placebo	Male	46
HYB076	cibersort.T.cells.CD4.naive	0.0754089	Placebo	Female	42
HYB077	cibersort.T.cells.CD4.naive	0.0843279	Cladribine Low Dose	Female	45
HYB078	cibersort.T.cells.CD4.naive	0.0866404	Placebo	Female	56
HYB079	cibersort.T.cells.CD4.naive	0.03991	Cladribine Low Dose	Female	31
HYB080	cibersort.T.cells.CD4.naive	0.0701148	Cladribine High Dose	Female	30
HYB081	cibersort.T.cells.CD4.naive	0.0609137	Cladribine High Dose	Female	49
HYB082	cibersort.T.cells.CD4.naive	0.0602532	Cladribine High Dose	Female	34
HYB083	cibersort.T.cells.CD4.naive	0.0595031	Cladribine Low Dose	Male	32
HYB084	cibersort.T.cells.CD4.naive	0.0684538	Cladribine High Dose	Male	23
HYB085	cibersort.T.cells.CD4.naive	0.0953189	Cladribine Low Dose	Male	28
HYB086	cibersort.T.cells.CD4.naive	0.00920245	Cladribine Low Dose	Female	43
HYB087	cibersort.T.cells.CD4.naive	0.0927277	Placebo	Male	38
HYB088	cibersort.T.cells.CD4.naive	0.0554294	Cladribine Low Dose	Male	30
HYB089	cibersort.T.cells.CD4.naive	0.0902965	Placebo	Female	30
HYB090	cibersort.T.cells.CD4.naive	0.0960503	Placebo	Male	39
HYB091	cibersort.T.cells.CD4.naive	0.033441	Cladribine High Dose	Male	22
HYB092	cibersort.T.cells.CD4.naive	0.0217478	Cladribine High Dose	Male	42
HYB093	cibersort.T.cells.CD4.naive	0.118001	Placebo	Female	40
HYB094	cibersort.T.cells.CD4.naive	0.0989005	Placebo	Female	46
HYB095	cibersort.T.cells.CD4.naive	0.0670579	Cladribine High Dose	Female	37
HYB096	cibersort.T.cells.CD4.naive	0.07919	Cladribine High Dose	Female	42
HYB097	cibersort.T.cells.CD4.naive	0.0749867	Placebo	Male	36
HYB098	cibersort.T.cells.CD4.naive	0.125561	Placebo	Female	40
HYB099	cibersort.T.cells.CD4.naive	0.0916831	Cladribine High Dose	Female	48
HYB100	cibersort.T.cells.CD4.naive	0.0869148	Cladribine Low Dose	Female	62
HYB101	cibersort.T.cells.CD4.naive	0.0837878	Cladribine Low Dose	Female	48
HYB102	cibersort.T.cells.CD4.naive	0.0477927	Cladribine High Dose	Female	44
HYB103	cibersort.T.cells.CD4.naive	0.0954475	Placebo	Female	50
HYB104	cibersort.T.cells.CD4.naive	0.0646337	Cladribine High Dose	Female	57
HYB105	cibersort.T.cells.CD4.naive	0.068159	Cladribine High Dose	Female	52
HYB106	cibersort.T.cells.CD4.naive	0.0469769	Cladribine Low Dose	Female	36
HYB107	cibersort.T.cells.CD4.naive	0.0938566	Placebo	Female	46
HYB108	cibersort.T.cells.CD4.naive	0.0432514	Cladribine High Dose	Female	45
HYB109	cibersort.T.cells.CD4.naive	0.0755679	Cladribine Low Dose	Male	46
HYB110	cibersort.T.cells.CD4.naive	0.0817248	Cladribine Low Dose	Female	45
HYB111	cibersort.T.cells.CD4.naive	0.0686474	Placebo	Female	41
HYB112	cibersort.T.cells.CD4.naive	0.154709	Placebo	Male	42
HYB113	cibersort.T.cells.CD4.naive	0.049507	Cladribine Low Dose	Female	40
HYB114	cibersort.T.cells.CD4.naive	0.0608424	Placebo	Female	27
HYB115	cibersort.T.cells.CD4.naive	0.0432331	Cladribine Low Dose	Male	23
HYB116	cibersort.T.cells.CD4.naive	0.0507891	Cladribine Low Dose	Female	43
HYB117	cibersort.T.cells.CD4.naive	0.0425792	Cladribine High Dose	Female	44
HYB118	cibersort.T.cells.CD4.naive	0.0707699	Cladribine High Dose	Female	52
HYB119	cibersort.T.cells.CD4.naive	0.108916	Placebo	Female	56
HYB120	cibersort.T.cells.CD4.naive	0.0587736	Cladribine Low Dose	Male	48
HYB121	cibersort.T.cells.CD4.naive	0.0588508	Cladribine High Dose	Female	53
HYB122	cibersort.T.cells.CD4.naive	0.114841	Cladribine High Dose	Female	33
HYB123	cibersort.T.cells.CD4.naive	0.0835383	Cladribine Low Dose	Female	57
HYB124	cibersort.T.cells.CD4.naive	0.0315517	Cladribine High Dose	Male	39
HYB125	cibersort.T.cells.CD4.naive	0.110046	Placebo	Male	36
HYB126	cibersort.T.cells.CD4.naive	0.0470259	Cladribine High Dose	Female	47
HYB127	cibersort.T.cells.CD4.naive	0.0279158	Cladribine High Dose	Male	45
HYB128	cibersort.T.cells.CD4.naive	0.0412355	Cladribine Low Dose	Female	29
HYB129	cibersort.T.cells.CD4.naive	0.07829	Cladribine Low Dose	Male	34
HYB130	cibersort.T.cells.CD4.naive	0.00898094	Cladribine High Dose	Female	43
HYB131	cibersort.T.cells.CD4.naive	0.118958	Placebo	Female	44
HYB132	cibersort.T.cells.CD4.naive	0.0786407	Cladribine Low Dose	Female	44
HYB133	cibersort.T.cells.CD4.naive	0.035679	Cladribine High Dose	Female	48
HYB134	cibersort.T.cells.CD4.naive	0.0707377	Cladribine High Dose	Female	58
HYB135	cibersort.T.cells.CD4.naive	0.0658904	Placebo	Male	23
HYB136	cibersort.T.cells.CD4.naive	0.0696548	Cladribine High Dose	Female	44
HYB137	cibersort.T.cells.CD4.naive	0.0600498	Cladribine Low Dose	Female	55
HYB138	cibersort.T.cells.CD4.naive	0.0874015	Placebo	Male	27
HYB139	cibersort.T.cells.CD4.naive	0.045372	Cladribine Low Dose	Male	27
HYB140	cibersort.T.cells.CD4.naive	0.0666971	Placebo	Female	40
HYB141	cibersort.T.cells.CD4.naive	0.101143	Placebo	Female	44
HYB142	cibersort.T.cells.CD4.naive	0.0553476	Cladribine High Dose	Male	40
HYB143	cibersort.T.cells.CD4.naive	0.103496	Cladribine High Dose	Female	37
HYB144	cibersort.T.cells.CD4.naive	0.060855	Cladribine Low Dose	Female	52
HYB145	cibersort.T.cells.CD4.naive	0.0756121	Cladribine Low Dose	Female	58
HYB146	cibersort.T.cells.CD4.naive	0.0307843	Cladribine Low Dose	Female	36
HYB147	cibersort.T.cells.CD4.naive	0.0958828	Placebo	Female	51
HYB148	cibersort.T.cells.CD4.naive	0.0806046	Placebo	Male	47
HYB149	cibersort.T.cells.CD4.naive	0.04566	Cladribine Low Dose	Female	45
HYB150	cibersort.T.cells.CD4.naive	0.0632572	Cladribine Low Dose	Female	44
HYB151	cibersort.T.cells.CD4.naive	0.0793687	Cladribine Low Dose	Female	39
HYB152	cibersort.T.cells.CD4.naive	0.0416654	Placebo	Male	48
HYB153	cibersort.T.cells.CD4.naive	0.05229	Cladribine Low Dose	Female	48
HYB154	cibersort.T.cells.CD4.naive	0.0957038	Cladribine Low Dose	Female	40
HYB155	cibersort.T.cells.CD4.naive	0.080815	Cladribine Low Dose	Male	36
HYB156	cibersort.T.cells.CD4.naive	0.0394207	Cladribine Low Dose	Female	52
HYB157	cibersort.T.cells.CD4.naive	0.0548997	Cladribine Low Dose	Female	52
HYB158	cibersort.T.cells.CD4.naive	0.0910228	Cladribine Low Dose	Female	26
HYB159	cibersort.T.cells.CD4.naive	0.0752454	Cladribine High Dose	Female	44
HYB160	cibersort.T.cells.CD4.naive	0.0517308	Cladribine High Dose	Male	31
HYB161	cibersort.T.cells.CD4.naive	0.0623754	Cladribine High Dose	Male	49
HYB162	cibersort.T.cells.CD4.naive	0.0709868	Cladribine High Dose	Female	41
HYB163	cibersort.T.cells.CD4.naive	0.0375653	Placebo	Female	36
HYB164	cibersort.T.cells.CD4.naive	0.120103	Placebo	Female	23
HYB165	cibersort.T.cells.CD4.naive	0.102327	Cladribine Low Dose	Female	37
HYB166	cibersort.T.cells.CD4.naive	0.153495	Placebo	Female	19
HYB167	cibersort.T.cells.CD4.naive	0.0863073	Cladribine High Dose	Female	34
HYB168	cibersort.T.cells.CD4.naive	0.0634052	Cladribine Low Dose	Female	42
HYB169	cibersort.T.cells.CD4.naive	0.13161	Placebo	Female	26
HYB170	cibersort.T.cells.CD4.naive	0.0648391	Cladribine Low Dose	Female	45
HYB171	cibersort.T.cells.CD4.naive	0.0260601	Cladribine High Dose	Female	43
HYB172	cibersort.T.cells.CD4.naive	0.0956554	Cladribine High Dose	Female	30
HYB173	cibersort.T.cells.CD4.naive	0.0687851	Placebo	Male	28
HYB174	cibersort.T.cells.CD4.naive	0.0962758	Placebo	Male	37
HYB175	cibersort.T.cells.CD4.naive	0.120852	Placebo	Female	44
HYB176	cibersort.T.cells.CD4.naive	0.0755751	Cladribine Low Dose	Male	32
HYB177	cibersort.T.cells.CD4.naive	0.115093	Placebo	Male	50
HYB178	cibersort.T.cells.CD4.naive	0.101745	Cladribine Low Dose	Male	38
HYB179	cibersort.T.cells.CD4.naive	0.035009	Cladribine High Dose	Male	48
HYB180	cibersort.T.cells.CD4.naive	0.0685301	Placebo	Male	36
HYB181	cibersort.T.cells.CD4.naive	0.0779884	Cladribine High Dose	Female	40
HYB182	cibersort.T.cells.CD4.naive	0.0782277	Cladribine High Dose	Female	35
HYB184	cibersort.T.cells.CD4.naive	0.0867231	Cladribine Low Dose	Male	19
HYB185	cibersort.T.cells.CD4.naive	0.0638907	Cladribine High Dose	Female	42
HYB186	cibersort.T.cells.CD4.naive	0.0938559	Cladribine Low Dose	Female	41
HYB187	cibersort.T.cells.CD4.naive	0.0873053	Cladribine Low Dose	Male	27
HYB188	cibersort.T.cells.CD4.naive	0.0596378	Cladribine Low Dose	Female	28
HYB189	cibersort.T.cells.CD4.naive	0.0947719	Placebo	Male	23
HYB191	cibersort.T.cells.CD4.naive	0.111388	Placebo	Male	49
HYB001	cibersort.T.cells.CD4.memory.resting	0	Cladribine High Dose	Female	21
HYB002	cibersort.T.cells.CD4.memory.resting	0	Cladribine High Dose	Male	21
HYB003	cibersort.T.cells.CD4.memory.resting	0	Placebo	Male	41
HYB004	cibersort.T.cells.CD4.memory.resting	0	Cladribine High Dose	Female	27
HYB005	cibersort.T.cells.CD4.memory.resting	0.058194	Cladribine High Dose	Female	20
HYB006	cibersort.T.cells.CD4.memory.resting	0	Placebo	Female	29
HYB007	cibersort.T.cells.CD4.memory.resting	0	Cladribine High Dose	Male	39
HYB008	cibersort.T.cells.CD4.memory.resting	0	Placebo	Female	28
HYB009	cibersort.T.cells.CD4.memory.resting	0	Cladribine Low Dose	Female	34
HYB010	cibersort.T.cells.CD4.memory.resting	0	Cladribine Low Dose	Female	34
HYB011	cibersort.T.cells.CD4.memory.resting	0	Placebo	Male	28
HYB012	cibersort.T.cells.CD4.memory.resting	0.0334912	Placebo	Male	41
HYB013	cibersort.T.cells.CD4.memory.resting	0	Cladribine High Dose	Female	21
HYB014	cibersort.T.cells.CD4.memory.resting	0	Cladribine Low Dose	Male	19
HYB015	cibersort.T.cells.CD4.memory.resting	0.0170284	Placebo	Female	33
HYB016	cibersort.T.cells.CD4.memory.resting	0	Cladribine Low Dose	Female	20
HYB017	cibersort.T.cells.CD4.memory.resting	0	Cladribine Low Dose	Female	55
HYB018	cibersort.T.cells.CD4.memory.resting	0	Cladribine High Dose	Female	64
HYB019	cibersort.T.cells.CD4.memory.resting	0.00574549	Placebo	Male	45
HYB020	cibersort.T.cells.CD4.memory.resting	0.01374	Cladribine High Dose	Female	43
HYB021	cibersort.T.cells.CD4.memory.resting	0	Cladribine High Dose	Male	54
HYB022	cibersort.T.cells.CD4.memory.resting	0	Placebo	Female	57
HYB023	cibersort.T.cells.CD4.memory.resting	0	Cladribine Low Dose	Male	39
HYB024	cibersort.T.cells.CD4.memory.resting	0	Cladribine High Dose	Female	56
HYB025	cibersort.T.cells.CD4.memory.resting	0.0175438	Placebo	Female	58
HYB026	cibersort.T.cells.CD4.memory.resting	0	Cladribine High Dose	Female	40
HYB027	cibersort.T.cells.CD4.memory.resting	0.00349128	Cladribine Low Dose	Male	27
HYB028	cibersort.T.cells.CD4.memory.resting	0.00667434	Placebo	Female	38
HYB029	cibersort.T.cells.CD4.memory.resting	0	Cladribine High Dose	Female	33
HYB030	cibersort.T.cells.CD4.memory.resting	0.0255227	Cladribine Low Dose	Female	23
HYB031	cibersort.T.cells.CD4.memory.resting	0	Cladribine High Dose	Male	34
HYB032	cibersort.T.cells.CD4.memory.resting	0	Cladribine High Dose	Female	43
HYB033	cibersort.T.cells.CD4.memory.resting	0	Cladribine High Dose	Male	24
HYB034	cibersort.T.cells.CD4.memory.resting	0	Cladribine Low Dose	Female	49
HYB035	cibersort.T.cells.CD4.memory.resting	0	Placebo	Male	26
HYB036	cibersort.T.cells.CD4.memory.resting	0	Cladribine Low Dose	Female	43
HYB037	cibersort.T.cells.CD4.memory.resting	0.0128013	Placebo	Male	42
HYB038	cibersort.T.cells.CD4.memory.resting	0	Cladribine High Dose	Female	41
HYB039	cibersort.T.cells.CD4.memory.resting	0	Placebo	Male	33
HYB040	cibersort.T.cells.CD4.memory.resting	0.0210304	Cladribine Low Dose	Female	42
HYB041	cibersort.T.cells.CD4.memory.resting	0	Cladribine High Dose	Female	36
HYB042	cibersort.T.cells.CD4.memory.resting	0	Cladribine Low Dose	Female	36
HYB043	cibersort.T.cells.CD4.memory.resting	0.00781174	Cladribine Low Dose	Female	28
HYB044	cibersort.T.cells.CD4.memory.resting	0.0256016	Cladribine High Dose	Female	22
HYB045	cibersort.T.cells.CD4.memory.resting	0	Cladribine High Dose	Male	20
HYB046	cibersort.T.cells.CD4.memory.resting	0	Cladribine High Dose	Male	48
HYB047	cibersort.T.cells.CD4.memory.resting	0	Cladribine High Dose	Female	52
HYB048	cibersort.T.cells.CD4.memory.resting	0	Cladribine Low Dose	Female	40
HYB049	cibersort.T.cells.CD4.memory.resting	0	Cladribine High Dose	Female	29
HYB050	cibersort.T.cells.CD4.memory.resting	0	Cladribine High Dose	Female	57
HYB051	cibersort.T.cells.CD4.memory.resting	0	Cladribine High Dose	Female	56
HYB052	cibersort.T.cells.CD4.memory.resting	0	Placebo	Male	41
HYB053	cibersort.T.cells.CD4.memory.resting	0	Placebo	Female	36
HYB054	cibersort.T.cells.CD4.memory.resting	0.00652074	Cladribine Low Dose	Male	43
HYB055	cibersort.T.cells.CD4.memory.resting	0	Cladribine High Dose	Male	31
HYB056	cibersort.T.cells.CD4.memory.resting	0	Cladribine Low Dose	Female	42
HYB057	cibersort.T.cells.CD4.memory.resting	0	Cladribine High Dose	Female	48
HYB058	cibersort.T.cells.CD4.memory.resting	0.0632173	Placebo	Female	49
HYB059	cibersort.T.cells.CD4.memory.resting	0.0634253	Cladribine Low Dose	Female	52
HYB060	cibersort.T.cells.CD4.memory.resting	0.0337248	Placebo	Female	37
HYB061	cibersort.T.cells.CD4.memory.resting	0.0073869	Cladribine High Dose	Female	46
HYB062	cibersort.T.cells.CD4.memory.resting	0	Cladribine Low Dose	Male	41
HYB063	cibersort.T.cells.CD4.memory.resting	0	Placebo	Female	32
HYB064	cibersort.T.cells.CD4.memory.resting	0	Cladribine Low Dose	Female	39
HYB065	cibersort.T.cells.CD4.memory.resting	0.00173383	Cladribine High Dose	Female	47
HYB066	cibersort.T.cells.CD4.memory.resting	0.000686185	Cladribine High Dose	Male	46
HYB067	cibersort.T.cells.CD4.memory.resting	0.00710032	Placebo	Female	25
HYB068	cibersort.T.cells.CD4.memory.resting	0	Cladribine High Dose	Female	44
HYB069	cibersort.T.cells.CD4.memory.resting	0	Cladribine High Dose	Male	53
HYB070	cibersort.T.cells.CD4.memory.resting	0	Placebo	Male	22
HYB071	cibersort.T.cells.CD4.memory.resting	0	Cladribine High Dose	Female	42
HYB072	cibersort.T.cells.CD4.memory.resting	0.0116924	Cladribine High Dose	Male	34
HYB073	cibersort.T.cells.CD4.memory.resting	0	Cladribine Low Dose	Female	35
HYB074	cibersort.T.cells.CD4.memory.resting	0	Placebo	Female	39
HYB075	cibersort.T.cells.CD4.memory.resting	0	Placebo	Male	46
HYB076	cibersort.T.cells.CD4.memory.resting	0	Placebo	Female	42
HYB077	cibersort.T.cells.CD4.memory.resting	0	Cladribine Low Dose	Female	45
HYB078	cibersort.T.cells.CD4.memory.resting	0	Placebo	Female	56
HYB079	cibersort.T.cells.CD4.memory.resting	0	Cladribine Low Dose	Female	31
HYB080	cibersort.T.cells.CD4.memory.resting	0	Cladribine High Dose	Female	30
HYB081	cibersort.T.cells.CD4.memory.resting	0	Cladribine High Dose	Female	49
HYB082	cibersort.T.cells.CD4.memory.resting	0.00574904	Cladribine High Dose	Female	34
HYB083	cibersort.T.cells.CD4.memory.resting	0	Cladribine Low Dose	Male	32
HYB084	cibersort.T.cells.CD4.memory.resting	0	Cladribine High Dose	Male	23
HYB085	cibersort.T.cells.CD4.memory.resting	0	Cladribine Low Dose	Male	28
HYB086	cibersort.T.cells.CD4.memory.resting	0	Cladribine Low Dose	Female	43
HYB087	cibersort.T.cells.CD4.memory.resting	0	Placebo	Male	38
HYB088	cibersort.T.cells.CD4.memory.resting	0	Cladribine Low Dose	Male	30
HYB089	cibersort.T.cells.CD4.memory.resting	0	Placebo	Female	30
HYB090	cibersort.T.cells.CD4.memory.resting	0	Placebo	Male	39
HYB091	cibersort.T.cells.CD4.memory.resting	0	Cladribine High Dose	Male	22
HYB092	cibersort.T.cells.CD4.memory.resting	0	Cladribine High Dose	Male	42
HYB093	cibersort.T.cells.CD4.memory.resting	0	Placebo	Female	40
HYB094	cibersort.T.cells.CD4.memory.resting	0	Placebo	Female	46
HYB095	cibersort.T.cells.CD4.memory.resting	0	Cladribine High Dose	Female	37
HYB096	cibersort.T.cells.CD4.memory.resting	0	Cladribine High Dose	Female	42
HYB097	cibersort.T.cells.CD4.memory.resting	0.0534545	Placebo	Male	36
HYB098	cibersort.T.cells.CD4.memory.resting	0.0163604	Placebo	Female	40
HYB099	cibersort.T.cells.CD4.memory.resting	0	Cladribine High Dose	Female	48
HYB100	cibersort.T.cells.CD4.memory.resting	0	Cladribine Low Dose	Female	62
HYB101	cibersort.T.cells.CD4.memory.resting	0	Cladribine Low Dose	Female	48
HYB102	cibersort.T.cells.CD4.memory.resting	0.054779	Cladribine High Dose	Female	44
HYB103	cibersort.T.cells.CD4.memory.resting	0.0081919	Placebo	Female	50
HYB104	cibersort.T.cells.CD4.memory.resting	0	Cladribine High Dose	Female	57
HYB105	cibersort.T.cells.CD4.memory.resting	0	Cladribine High Dose	Female	52
HYB106	cibersort.T.cells.CD4.memory.resting	0.0210801	Cladribine Low Dose	Female	36
HYB107	cibersort.T.cells.CD4.memory.resting	0	Placebo	Female	46
HYB108	cibersort.T.cells.CD4.memory.resting	0	Cladribine High Dose	Female	45
HYB109	cibersort.T.cells.CD4.memory.resting	0.013411	Cladribine Low Dose	Male	46
HYB110	cibersort.T.cells.CD4.memory.resting	0	Cladribine Low Dose	Female	45
HYB111	cibersort.T.cells.CD4.memory.resting	0	Placebo	Female	41
HYB112	cibersort.T.cells.CD4.memory.resting	0.0454997	Placebo	Male	42
HYB113	cibersort.T.cells.CD4.memory.resting	0.00950158	Cladribine Low Dose	Female	40
HYB114	cibersort.T.cells.CD4.memory.resting	0.0482207	Placebo	Female	27
HYB115	cibersort.T.cells.CD4.memory.resting	0	Cladribine Low Dose	Male	23
HYB116	cibersort.T.cells.CD4.memory.resting	0	Cladribine Low Dose	Female	43
HYB117	cibersort.T.cells.CD4.memory.resting	0	Cladribine High Dose	Female	44
HYB118	cibersort.T.cells.CD4.memory.resting	0	Cladribine High Dose	Female	52
HYB119	cibersort.T.cells.CD4.memory.resting	0	Placebo	Female	56
HYB120	cibersort.T.cells.CD4.memory.resting	0	Cladribine Low Dose	Male	48
HYB121	cibersort.T.cells.CD4.memory.resting	0.0309034	Cladribine High Dose	Female	53
HYB122	cibersort.T.cells.CD4.memory.resting	0.00963091	Cladribine High Dose	Female	33
HYB123	cibersort.T.cells.CD4.memory.resting	0.0129591	Cladribine Low Dose	Female	57
HYB124	cibersort.T.cells.CD4.memory.resting	0	Cladribine High Dose	Male	39
HYB125	cibersort.T.cells.CD4.memory.resting	0.0486638	Placebo	Male	36
HYB126	cibersort.T.cells.CD4.memory.resting	0.00617048	Cladribine High Dose	Female	47
HYB127	cibersort.T.cells.CD4.memory.resting	0	Cladribine High Dose	Male	45
HYB128	cibersort.T.cells.CD4.memory.resting	0	Cladribine Low Dose	Female	29
HYB129	cibersort.T.cells.CD4.memory.resting	0.0224611	Cladribine Low Dose	Male	34
HYB130	cibersort.T.cells.CD4.memory.resting	0	Cladribine High Dose	Female	43
HYB131	cibersort.T.cells.CD4.memory.resting	0.00176548	Placebo	Female	44
HYB132	cibersort.T.cells.CD4.memory.resting	0	Cladribine Low Dose	Female	44
HYB133	cibersort.T.cells.CD4.memory.resting	0	Cladribine High Dose	Female	48
HYB134	cibersort.T.cells.CD4.memory.resting	0	Cladribine High Dose	Female	58
HYB135	cibersort.T.cells.CD4.memory.resting	0	Placebo	Male	23
HYB136	cibersort.T.cells.CD4.memory.resting	0	Cladribine High Dose	Female	44
HYB137	cibersort.T.cells.CD4.memory.resting	0	Cladribine Low Dose	Female	55
HYB138	cibersort.T.cells.CD4.memory.resting	0	Placebo	Male	27
HYB139	cibersort.T.cells.CD4.memory.resting	0	Cladribine Low Dose	Male	27
HYB140	cibersort.T.cells.CD4.memory.resting	0	Placebo	Female	40
HYB141	cibersort.T.cells.CD4.memory.resting	0	Placebo	Female	44
HYB142	cibersort.T.cells.CD4.memory.resting	0.0274417	Cladribine High Dose	Male	40
HYB143	cibersort.T.cells.CD4.memory.resting	0.0704706	Cladribine High Dose	Female	37
HYB144	cibersort.T.cells.CD4.memory.resting	0.025965	Cladribine Low Dose	Female	52
HYB145	cibersort.T.cells.CD4.memory.resting	0.00382656	Cladribine Low Dose	Female	58
HYB146	cibersort.T.cells.CD4.memory.resting	0	Cladribine Low Dose	Female	36
HYB147	cibersort.T.cells.CD4.memory.resting	0	Placebo	Female	51
HYB148	cibersort.T.cells.CD4.memory.resting	0.00372441	Placebo	Male	47
HYB149	cibersort.T.cells.CD4.memory.resting	0	Cladribine Low Dose	Female	45
HYB150	cibersort.T.cells.CD4.memory.resting	0	Cladribine Low Dose	Female	44
HYB151	cibersort.T.cells.CD4.memory.resting	0	Cladribine Low Dose	Female	39
HYB152	cibersort.T.cells.CD4.memory.resting	0	Placebo	Male	48
HYB153	cibersort.T.cells.CD4.memory.resting	0	Cladribine Low Dose	Female	48
HYB154	cibersort.T.cells.CD4.memory.resting	0	Cladribine Low Dose	Female	40
HYB155	cibersort.T.cells.CD4.memory.resting	0	Cladribine Low Dose	Male	36
HYB156	cibersort.T.cells.CD4.memory.resting	0	Cladribine Low Dose	Female	52
HYB157	cibersort.T.cells.CD4.memory.resting	0	Cladribine Low Dose	Female	52
HYB158	cibersort.T.cells.CD4.memory.resting	0	Cladribine Low Dose	Female	26
HYB159	cibersort.T.cells.CD4.memory.resting	0	Cladribine High Dose	Female	44
HYB160	cibersort.T.cells.CD4.memory.resting	0	Cladribine High Dose	Male	31
HYB161	cibersort.T.cells.CD4.memory.resting	0.0362253	Cladribine High Dose	Male	49
HYB162	cibersort.T.cells.CD4.memory.resting	0	Cladribine High Dose	Female	41
HYB163	cibersort.T.cells.CD4.memory.resting	0	Placebo	Female	36
HYB164	cibersort.T.cells.CD4.memory.resting	0.00586073	Placebo	Female	23
HYB165	cibersort.T.cells.CD4.memory.resting	0.0395428	Cladribine Low Dose	Female	37
HYB166	cibersort.T.cells.CD4.memory.resting	0.0985198	Placebo	Female	19
HYB167	cibersort.T.cells.CD4.memory.resting	0.0146341	Cladribine High Dose	Female	34
HYB168	cibersort.T.cells.CD4.memory.resting	0.0113213	Cladribine Low Dose	Female	42
HYB169	cibersort.T.cells.CD4.memory.resting	0.0102528	Placebo	Female	26
HYB170	cibersort.T.cells.CD4.memory.resting	0	Cladribine Low Dose	Female	45
HYB171	cibersort.T.cells.CD4.memory.resting	0	Cladribine High Dose	Female	43
HYB172	cibersort.T.cells.CD4.memory.resting	0	Cladribine High Dose	Female	30
HYB173	cibersort.T.cells.CD4.memory.resting	0	Placebo	Male	28
HYB174	cibersort.T.cells.CD4.memory.resting	0	Placebo	Male	37
HYB175	cibersort.T.cells.CD4.memory.resting	0.0237787	Placebo	Female	44
HYB176	cibersort.T.cells.CD4.memory.resting	0.0285751	Cladribine Low Dose	Male	32
HYB177	cibersort.T.cells.CD4.memory.resting	0.0462785	Placebo	Male	50
HYB178	cibersort.T.cells.CD4.memory.resting	0	Cladribine Low Dose	Male	38
HYB179	cibersort.T.cells.CD4.memory.resting	0	Cladribine High Dose	Male	48
HYB180	cibersort.T.cells.CD4.memory.resting	0.0106434	Placebo	Male	36
HYB181	cibersort.T.cells.CD4.memory.resting	0.0132789	Cladribine High Dose	Female	40
HYB182	cibersort.T.cells.CD4.memory.resting	0.0291069	Cladribine High Dose	Female	35
HYB184	cibersort.T.cells.CD4.memory.resting	0	Cladribine Low Dose	Male	19
HYB185	cibersort.T.cells.CD4.memory.resting	0	Cladribine High Dose	Female	42
HYB186	cibersort.T.cells.CD4.memory.resting	0.0672918	Cladribine Low Dose	Female	41
HYB187	cibersort.T.cells.CD4.memory.resting	0.017899	Cladribine Low Dose	Male	27
HYB188	cibersort.T.cells.CD4.memory.resting	0	Cladribine Low Dose	Female	28
HYB189	cibersort.T.cells.CD4.memory.resting	0.058932	Placebo	Male	23
HYB191	cibersort.T.cells.CD4.memory.resting	0.0366551	Placebo	Male	49
HYB001	cibersort.T.cells.CD4.memory.activated	0.00342911	Cladribine High Dose	Female	21
HYB002	cibersort.T.cells.CD4.memory.activated	0.0126414	Cladribine High Dose	Male	21
HYB003	cibersort.T.cells.CD4.memory.activated	0.0198136	Placebo	Male	41
HYB004	cibersort.T.cells.CD4.memory.activated	0.0167953	Cladribine High Dose	Female	27
HYB005	cibersort.T.cells.CD4.memory.activated	0.0122629	Cladribine High Dose	Female	20
HYB006	cibersort.T.cells.CD4.memory.activated	0.0171391	Placebo	Female	29
HYB007	cibersort.T.cells.CD4.memory.activated	0.000302545	Cladribine High Dose	Male	39
HYB008	cibersort.T.cells.CD4.memory.activated	0.014724	Placebo	Female	28
HYB009	cibersort.T.cells.CD4.memory.activated	0.023727	Cladribine Low Dose	Female	34
HYB010	cibersort.T.cells.CD4.memory.activated	0.0106536	Cladribine Low Dose	Female	34
HYB011	cibersort.T.cells.CD4.memory.activated	0.03065	Placebo	Male	28
HYB012	cibersort.T.cells.CD4.memory.activated	0.020412	Placebo	Male	41
HYB013	cibersort.T.cells.CD4.memory.activated	0.029279	Cladribine High Dose	Female	21
HYB014	cibersort.T.cells.CD4.memory.activated	0.0120087	Cladribine Low Dose	Male	19
HYB015	cibersort.T.cells.CD4.memory.activated	0.0186571	Placebo	Female	33
HYB016	cibersort.T.cells.CD4.memory.activated	0.0155204	Cladribine Low Dose	Female	20
HYB017	cibersort.T.cells.CD4.memory.activated	0.0157018	Cladribine Low Dose	Female	55
HYB018	cibersort.T.cells.CD4.memory.activated	0.0189801	Cladribine High Dose	Female	64
HYB019	cibersort.T.cells.CD4.memory.activated	0.0255356	Placebo	Male	45
HYB020	cibersort.T.cells.CD4.memory.activated	0.0132804	Cladribine High Dose	Female	43
HYB021	cibersort.T.cells.CD4.memory.activated	0.0189079	Cladribine High Dose	Male	54
HYB022	cibersort.T.cells.CD4.memory.activated	0.0170572	Placebo	Female	57
HYB023	cibersort.T.cells.CD4.memory.activated	0.0191663	Cladribine Low Dose	Male	39
HYB024	cibersort.T.cells.CD4.memory.activated	0.0167081	Cladribine High Dose	Female	56
HYB025	cibersort.T.cells.CD4.memory.activated	0.0262471	Placebo	Female	58
HYB026	cibersort.T.cells.CD4.memory.activated	0.0223193	Cladribine High Dose	Female	40
HYB027	cibersort.T.cells.CD4.memory.activated	0.0248669	Cladribine Low Dose	Male	27
HYB028	cibersort.T.cells.CD4.memory.activated	0	Placebo	Female	38
HYB029	cibersort.T.cells.CD4.memory.activated	0.0174801	Cladribine High Dose	Female	33
HYB030	cibersort.T.cells.CD4.memory.activated	0.00637718	Cladribine Low Dose	Female	23
HYB031	cibersort.T.cells.CD4.memory.activated	0.0152892	Cladribine High Dose	Male	34
HYB032	cibersort.T.cells.CD4.memory.activated	0.0163857	Cladribine High Dose	Female	43
HYB033	cibersort.T.cells.CD4.memory.activated	0.0171531	Cladribine High Dose	Male	24
HYB034	cibersort.T.cells.CD4.memory.activated	0.0137908	Cladribine Low Dose	Female	49
HYB035	cibersort.T.cells.CD4.memory.activated	0.0203742	Placebo	Male	26
HYB036	cibersort.T.cells.CD4.memory.activated	0.012909	Cladribine Low Dose	Female	43
HYB037	cibersort.T.cells.CD4.memory.activated	0.0263653	Placebo	Male	42
HYB038	cibersort.T.cells.CD4.memory.activated	0.0134412	Cladribine High Dose	Female	41
HYB039	cibersort.T.cells.CD4.memory.activated	0.0183955	Placebo	Male	33
HYB040	cibersort.T.cells.CD4.memory.activated	0.0224964	Cladribine Low Dose	Female	42
HYB041	cibersort.T.cells.CD4.memory.activated	0.0100652	Cladribine High Dose	Female	36
HYB042	cibersort.T.cells.CD4.memory.activated	0.00846493	Cladribine Low Dose	Female	36
HYB043	cibersort.T.cells.CD4.memory.activated	0.0138276	Cladribine Low Dose	Female	28
HYB044	cibersort.T.cells.CD4.memory.activated	0.0245884	Cladribine High Dose	Female	22
HYB045	cibersort.T.cells.CD4.memory.activated	0.0282194	Cladribine High Dose	Male	20
HYB046	cibersort.T.cells.CD4.memory.activated	0.0111941	Cladribine High Dose	Male	48
HYB047	cibersort.T.cells.CD4.memory.activated	0.0223223	Cladribine High Dose	Female	52
HYB048	cibersort.T.cells.CD4.memory.activated	0.0116339	Cladribine Low Dose	Female	40
HYB049	cibersort.T.cells.CD4.memory.activated	0.0284476	Cladribine High Dose	Female	29
HYB050	cibersort.T.cells.CD4.memory.activated	0	Cladribine High Dose	Female	57
HYB051	cibersort.T.cells.CD4.memory.activated	0.026173	Cladribine High Dose	Female	56
HYB052	cibersort.T.cells.CD4.memory.activated	0.0437804	Placebo	Male	41
HYB053	cibersort.T.cells.CD4.memory.activated	0.0401661	Placebo	Female	36
HYB054	cibersort.T.cells.CD4.memory.activated	0.0323931	Cladribine Low Dose	Male	43
HYB055	cibersort.T.cells.CD4.memory.activated	0.011783	Cladribine High Dose	Male	31
HYB056	cibersort.T.cells.CD4.memory.activated	0.0310516	Cladribine Low Dose	Female	42
HYB057	cibersort.T.cells.CD4.memory.activated	0.0342128	Cladribine High Dose	Female	48
HYB058	cibersort.T.cells.CD4.memory.activated	0.0124933	Placebo	Female	49
HYB059	cibersort.T.cells.CD4.memory.activated	0.0105227	Cladribine Low Dose	Female	52
HYB060	cibersort.T.cells.CD4.memory.activated	0.0174854	Placebo	Female	37
HYB061	cibersort.T.cells.CD4.memory.activated	0.0461539	Cladribine High Dose	Female	46
HYB062	cibersort.T.cells.CD4.memory.activated	0.0250164	Cladribine Low Dose	Male	41
HYB063	cibersort.T.cells.CD4.memory.activated	0.0198798	Placebo	Female	32
HYB064	cibersort.T.cells.CD4.memory.activated	0.0266634	Cladribine Low Dose	Female	39
HYB065	cibersort.T.cells.CD4.memory.activated	0.0154389	Cladribine High Dose	Female	47
HYB066	cibersort.T.cells.CD4.memory.activated	0.0147079	Cladribine High Dose	Male	46
HYB067	cibersort.T.cells.CD4.memory.activated	0.0142166	Placebo	Female	25
HYB068	cibersort.T.cells.CD4.memory.activated	0.00937601	Cladribine High Dose	Female	44
HYB069	cibersort.T.cells.CD4.memory.activated	0.0172993	Cladribine High Dose	Male	53
HYB070	cibersort.T.cells.CD4.memory.activated	0.0143796	Placebo	Male	22
HYB071	cibersort.T.cells.CD4.memory.activated	0.0136157	Cladribine High Dose	Female	42
HYB072	cibersort.T.cells.CD4.memory.activated	0.0145231	Cladribine High Dose	Male	34
HYB073	cibersort.T.cells.CD4.memory.activated	0.0129751	Cladribine Low Dose	Female	35
HYB074	cibersort.T.cells.CD4.memory.activated	0.00876411	Placebo	Female	39
HYB075	cibersort.T.cells.CD4.memory.activated	0.0169313	Placebo	Male	46
HYB076	cibersort.T.cells.CD4.memory.activated	0.014218	Placebo	Female	42
HYB077	cibersort.T.cells.CD4.memory.activated	0.012285	Cladribine Low Dose	Female	45
HYB078	cibersort.T.cells.CD4.memory.activated	0.0179375	Placebo	Female	56
HYB079	cibersort.T.cells.CD4.memory.activated	0.0120181	Cladribine Low Dose	Female	31
HYB080	cibersort.T.cells.CD4.memory.activated	0.0226268	Cladribine High Dose	Female	30
HYB081	cibersort.T.cells.CD4.memory.activated	0.0119635	Cladribine High Dose	Female	49
HYB082	cibersort.T.cells.CD4.memory.activated	0.0119194	Cladribine High Dose	Female	34
HYB083	cibersort.T.cells.CD4.memory.activated	0.0152268	Cladribine Low Dose	Male	32
HYB084	cibersort.T.cells.CD4.memory.activated	0.0125604	Cladribine High Dose	Male	23
HYB085	cibersort.T.cells.CD4.memory.activated	0.0112787	Cladribine Low Dose	Male	28
HYB086	cibersort.T.cells.CD4.memory.activated	0.0107693	Cladribine Low Dose	Female	43
HYB087	cibersort.T.cells.CD4.memory.activated	0.00819679	Placebo	Male	38
HYB088	cibersort.T.cells.CD4.memory.activated	0.0142031	Cladribine Low Dose	Male	30
HYB089	cibersort.T.cells.CD4.memory.activated	0.0158585	Placebo	Female	30
HYB090	cibersort.T.cells.CD4.memory.activated	0.0117551	Placebo	Male	39
HYB091	cibersort.T.cells.CD4.memory.activated	0.02112	Cladribine High Dose	Male	22
HYB092	cibersort.T.cells.CD4.memory.activated	0.00979263	Cladribine High Dose	Male	42
HYB093	cibersort.T.cells.CD4.memory.activated	0.00220129	Placebo	Female	40
HYB094	cibersort.T.cells.CD4.memory.activated	0.012361	Placebo	Female	46
HYB095	cibersort.T.cells.CD4.memory.activated	0.00860028	Cladribine High Dose	Female	37
HYB096	cibersort.T.cells.CD4.memory.activated	0.0134655	Cladribine High Dose	Female	42
HYB097	cibersort.T.cells.CD4.memory.activated	0.0345077	Placebo	Male	36
HYB098	cibersort.T.cells.CD4.memory.activated	0.0146157	Placebo	Female	40
HYB099	cibersort.T.cells.CD4.memory.activated	0.0274943	Cladribine High Dose	Female	48
HYB100	cibersort.T.cells.CD4.memory.activated	0.0120995	Cladribine Low Dose	Female	62
HYB101	cibersort.T.cells.CD4.memory.activated	0.0137273	Cladribine Low Dose	Female	48
HYB102	cibersort.T.cells.CD4.memory.activated	0.00841289	Cladribine High Dose	Female	44
HYB103	cibersort.T.cells.CD4.memory.activated	0.000418349	Placebo	Female	50
HYB104	cibersort.T.cells.CD4.memory.activated	0.00470055	Cladribine High Dose	Female	57
HYB105	cibersort.T.cells.CD4.memory.activated	0.0158744	Cladribine High Dose	Female	52
HYB106	cibersort.T.cells.CD4.memory.activated	0	Cladribine Low Dose	Female	36
HYB107	cibersort.T.cells.CD4.memory.activated	0.0173054	Placebo	Female	46
HYB108	cibersort.T.cells.CD4.memory.activated	0.0132653	Cladribine High Dose	Female	45
HYB109	cibersort.T.cells.CD4.memory.activated	0.0220021	Cladribine Low Dose	Male	46
HYB110	cibersort.T.cells.CD4.memory.activated	0.0150873	Cladribine Low Dose	Female	45
HYB111	cibersort.T.cells.CD4.memory.activated	0.0129197	Placebo	Female	41
HYB112	cibersort.T.cells.CD4.memory.activated	0.0111206	Placebo	Male	42
HYB113	cibersort.T.cells.CD4.memory.activated	0.00831609	Cladribine Low Dose	Female	40
HYB114	cibersort.T.cells.CD4.memory.activated	0.00587747	Placebo	Female	27
HYB115	cibersort.T.cells.CD4.memory.activated	0.0172807	Cladribine Low Dose	Male	23
HYB116	cibersort.T.cells.CD4.memory.activated	0.0157752	Cladribine Low Dose	Female	43
HYB117	cibersort.T.cells.CD4.memory.activated	0.0146356	Cladribine High Dose	Female	44
HYB118	cibersort.T.cells.CD4.memory.activated	0.0122618	Cladribine High Dose	Female	52
HYB119	cibersort.T.cells.CD4.memory.activated	0.0170568	Placebo	Female	56
HYB120	cibersort.T.cells.CD4.memory.activated	0.0269792	Cladribine Low Dose	Male	48
HYB121	cibersort.T.cells.CD4.memory.activated	0.0108509	Cladribine High Dose	Female	53
HYB122	cibersort.T.cells.CD4.memory.activated	0.0146497	Cladribine High Dose	Female	33
HYB123	cibersort.T.cells.CD4.memory.activated	0.0227586	Cladribine Low Dose	Female	57
HYB124	cibersort.T.cells.CD4.memory.activated	0.0239762	Cladribine High Dose	Male	39
HYB125	cibersort.T.cells.CD4.memory.activated	0.0229472	Placebo	Male	36
HYB126	cibersort.T.cells.CD4.memory.activated	0.0126815	Cladribine High Dose	Female	47
HYB127	cibersort.T.cells.CD4.memory.activated	0.00959763	Cladribine High Dose	Male	45
HYB128	cibersort.T.cells.CD4.memory.activated	0.0147417	Cladribine Low Dose	Female	29
HYB129	cibersort.T.cells.CD4.memory.activated	0.0142552	Cladribine Low Dose	Male	34
HYB130	cibersort.T.cells.CD4.memory.activated	0.0230014	Cladribine High Dose	Female	43
HYB131	cibersort.T.cells.CD4.memory.activated	0.01656	Placebo	Female	44
HYB132	cibersort.T.cells.CD4.memory.activated	0.013559	Cladribine Low Dose	Female	44
HYB133	cibersort.T.cells.CD4.memory.activated	0.0149655	Cladribine High Dose	Female	48
HYB134	cibersort.T.cells.CD4.memory.activated	0.00873257	Cladribine High Dose	Female	58
HYB135	cibersort.T.cells.CD4.memory.activated	0.0227721	Placebo	Male	23
HYB136	cibersort.T.cells.CD4.memory.activated	0.0157555	Cladribine High Dose	Female	44
HYB137	cibersort.T.cells.CD4.memory.activated	0.0136836	Cladribine Low Dose	Female	55
HYB138	cibersort.T.cells.CD4.memory.activated	0.0180254	Placebo	Male	27
HYB139	cibersort.T.cells.CD4.memory.activated	0.0184708	Cladribine Low Dose	Male	27
HYB140	cibersort.T.cells.CD4.memory.activated	0.015875	Placebo	Female	40
HYB141	cibersort.T.cells.CD4.memory.activated	0.0399333	Placebo	Female	44
HYB142	cibersort.T.cells.CD4.memory.activated	0.0100979	Cladribine High Dose	Male	40
HYB143	cibersort.T.cells.CD4.memory.activated	0.0340567	Cladribine High Dose	Female	37
HYB144	cibersort.T.cells.CD4.memory.activated	0.0256912	Cladribine Low Dose	Female	52
HYB145	cibersort.T.cells.CD4.memory.activated	0.0278754	Cladribine Low Dose	Female	58
HYB146	cibersort.T.cells.CD4.memory.activated	0.0206235	Cladribine Low Dose	Female	36
HYB147	cibersort.T.cells.CD4.memory.activated	0.0591462	Placebo	Female	51
HYB148	cibersort.T.cells.CD4.memory.activated	0.0142879	Placebo	Male	47
HYB149	cibersort.T.cells.CD4.memory.activated	0.0267926	Cladribine Low Dose	Female	45
HYB150	cibersort.T.cells.CD4.memory.activated	0.0161548	Cladribine Low Dose	Female	44
HYB151	cibersort.T.cells.CD4.memory.activated	0.0199065	Cladribine Low Dose	Female	39
HYB152	cibersort.T.cells.CD4.memory.activated	0.0164896	Placebo	Male	48
HYB153	cibersort.T.cells.CD4.memory.activated	0	Cladribine Low Dose	Female	48
HYB154	cibersort.T.cells.CD4.memory.activated	0.0383869	Cladribine Low Dose	Female	40
HYB155	cibersort.T.cells.CD4.memory.activated	0.0127479	Cladribine Low Dose	Male	36
HYB156	cibersort.T.cells.CD4.memory.activated	0	Cladribine Low Dose	Female	52
HYB157	cibersort.T.cells.CD4.memory.activated	0.0145504	Cladribine Low Dose	Female	52
HYB158	cibersort.T.cells.CD4.memory.activated	0	Cladribine Low Dose	Female	26
HYB159	cibersort.T.cells.CD4.memory.activated	0.0342332	Cladribine High Dose	Female	44
HYB160	cibersort.T.cells.CD4.memory.activated	0.0219694	Cladribine High Dose	Male	31
HYB161	cibersort.T.cells.CD4.memory.activated	0.0114894	Cladribine High Dose	Male	49
HYB162	cibersort.T.cells.CD4.memory.activated	0.0124982	Cladribine High Dose	Female	41
HYB163	cibersort.T.cells.CD4.memory.activated	0.0146603	Placebo	Female	36
HYB164	cibersort.T.cells.CD4.memory.activated	0.032589	Placebo	Female	23
HYB165	cibersort.T.cells.CD4.memory.activated	0.0348934	Cladribine Low Dose	Female	37
HYB166	cibersort.T.cells.CD4.memory.activated	0	Placebo	Female	19
HYB167	cibersort.T.cells.CD4.memory.activated	0.0174934	Cladribine High Dose	Female	34
HYB168	cibersort.T.cells.CD4.memory.activated	0.0111917	Cladribine Low Dose	Female	42
HYB169	cibersort.T.cells.CD4.memory.activated	0.0150848	Placebo	Female	26
HYB170	cibersort.T.cells.CD4.memory.activated	0.00865187	Cladribine Low Dose	Female	45
HYB171	cibersort.T.cells.CD4.memory.activated	0.0267145	Cladribine High Dose	Female	43
HYB172	cibersort.T.cells.CD4.memory.activated	0	Cladribine High Dose	Female	30
HYB173	cibersort.T.cells.CD4.memory.activated	0.0197045	Placebo	Male	28
HYB174	cibersort.T.cells.CD4.memory.activated	0.0158883	Placebo	Male	37
HYB175	cibersort.T.cells.CD4.memory.activated	0.033141	Placebo	Female	44
HYB176	cibersort.T.cells.CD4.memory.activated	0.0103197	Cladribine Low Dose	Male	32
HYB177	cibersort.T.cells.CD4.memory.activated	3.81405e-05	Placebo	Male	50
HYB178	cibersort.T.cells.CD4.memory.activated	0.021779	Cladribine Low Dose	Male	38
HYB179	cibersort.T.cells.CD4.memory.activated	0.0150143	Cladribine High Dose	Male	48
HYB180	cibersort.T.cells.CD4.memory.activated	0.016622	Placebo	Male	36
HYB181	cibersort.T.cells.CD4.memory.activated	0.0148328	Cladribine High Dose	Female	40
HYB182	cibersort.T.cells.CD4.memory.activated	0.00395871	Cladribine High Dose	Female	35
HYB184	cibersort.T.cells.CD4.memory.activated	0	Cladribine Low Dose	Male	19
HYB185	cibersort.T.cells.CD4.memory.activated	0.0112125	Cladribine High Dose	Female	42
HYB186	cibersort.T.cells.CD4.memory.activated	0.0219337	Cladribine Low Dose	Female	41
HYB187	cibersort.T.cells.CD4.memory.activated	0.0123156	Cladribine Low Dose	Male	27
HYB188	cibersort.T.cells.CD4.memory.activated	0.0205539	Cladribine Low Dose	Female	28
HYB189	cibersort.T.cells.CD4.memory.activated	0.0127375	Placebo	Male	23
HYB191	cibersort.T.cells.CD4.memory.activated	0.0120238	Placebo	Male	49
HYB001	cibersort.T.cells.follicular.helper	0	Cladribine High Dose	Female	21
HYB002	cibersort.T.cells.follicular.helper	0	Cladribine High Dose	Male	21
HYB003	cibersort.T.cells.follicular.helper	0	Placebo	Male	41
HYB004	cibersort.T.cells.follicular.helper	0	Cladribine High Dose	Female	27
HYB005	cibersort.T.cells.follicular.helper	0	Cladribine High Dose	Female	20
HYB006	cibersort.T.cells.follicular.helper	0	Placebo	Female	29
HYB007	cibersort.T.cells.follicular.helper	0	Cladribine High Dose	Male	39
HYB008	cibersort.T.cells.follicular.helper	0	Placebo	Female	28
HYB009	cibersort.T.cells.follicular.helper	0	Cladribine Low Dose	Female	34
HYB010	cibersort.T.cells.follicular.helper	0	Cladribine Low Dose	Female	34
HYB011	cibersort.T.cells.follicular.helper	0	Placebo	Male	28
HYB012	cibersort.T.cells.follicular.helper	0	Placebo	Male	41
HYB013	cibersort.T.cells.follicular.helper	0	Cladribine High Dose	Female	21
HYB014	cibersort.T.cells.follicular.helper	0	Cladribine Low Dose	Male	19
HYB015	cibersort.T.cells.follicular.helper	0	Placebo	Female	33
HYB016	cibersort.T.cells.follicular.helper	0	Cladribine Low Dose	Female	20
HYB017	cibersort.T.cells.follicular.helper	0	Cladribine Low Dose	Female	55
HYB018	cibersort.T.cells.follicular.helper	0	Cladribine High Dose	Female	64
HYB019	cibersort.T.cells.follicular.helper	0	Placebo	Male	45
HYB020	cibersort.T.cells.follicular.helper	0	Cladribine High Dose	Female	43
HYB021	cibersort.T.cells.follicular.helper	0	Cladribine High Dose	Male	54
HYB022	cibersort.T.cells.follicular.helper	0	Placebo	Female	57
HYB023	cibersort.T.cells.follicular.helper	0	Cladribine Low Dose	Male	39
HYB024	cibersort.T.cells.follicular.helper	0	Cladribine High Dose	Female	56
HYB025	cibersort.T.cells.follicular.helper	0	Placebo	Female	58
HYB026	cibersort.T.cells.follicular.helper	0	Cladribine High Dose	Female	40
HYB027	cibersort.T.cells.follicular.helper	0	Cladribine Low Dose	Male	27
HYB028	cibersort.T.cells.follicular.helper	0	Placebo	Female	38
HYB029	cibersort.T.cells.follicular.helper	0	Cladribine High Dose	Female	33
HYB030	cibersort.T.cells.follicular.helper	0	Cladribine Low Dose	Female	23
HYB031	cibersort.T.cells.follicular.helper	0	Cladribine High Dose	Male	34
HYB032	cibersort.T.cells.follicular.helper	0	Cladribine High Dose	Female	43
HYB033	cibersort.T.cells.follicular.helper	0	Cladribine High Dose	Male	24
HYB034	cibersort.T.cells.follicular.helper	0	Cladribine Low Dose	Female	49
HYB035	cibersort.T.cells.follicular.helper	0	Placebo	Male	26
HYB036	cibersort.T.cells.follicular.helper	0	Cladribine Low Dose	Female	43
HYB037	cibersort.T.cells.follicular.helper	0	Placebo	Male	42
HYB038	cibersort.T.cells.follicular.helper	0	Cladribine High Dose	Female	41
HYB039	cibersort.T.cells.follicular.helper	0	Placebo	Male	33
HYB040	cibersort.T.cells.follicular.helper	0	Cladribine Low Dose	Female	42
HYB041	cibersort.T.cells.follicular.helper	0	Cladribine High Dose	Female	36
HYB042	cibersort.T.cells.follicular.helper	0	Cladribine Low Dose	Female	36
HYB043	cibersort.T.cells.follicular.helper	0	Cladribine Low Dose	Female	28
HYB044	cibersort.T.cells.follicular.helper	0	Cladribine High Dose	Female	22
HYB045	cibersort.T.cells.follicular.helper	0	Cladribine High Dose	Male	20
HYB046	cibersort.T.cells.follicular.helper	0	Cladribine High Dose	Male	48
HYB047	cibersort.T.cells.follicular.helper	0	Cladribine High Dose	Female	52
HYB048	cibersort.T.cells.follicular.helper	0	Cladribine Low Dose	Female	40
HYB049	cibersort.T.cells.follicular.helper	0	Cladribine High Dose	Female	29
HYB050	cibersort.T.cells.follicular.helper	0	Cladribine High Dose	Female	57
HYB051	cibersort.T.cells.follicular.helper	0	Cladribine High Dose	Female	56
HYB052	cibersort.T.cells.follicular.helper	0	Placebo	Male	41
HYB053	cibersort.T.cells.follicular.helper	0	Placebo	Female	36
HYB054	cibersort.T.cells.follicular.helper	0	Cladribine Low Dose	Male	43
HYB055	cibersort.T.cells.follicular.helper	0	Cladribine High Dose	Male	31
HYB056	cibersort.T.cells.follicular.helper	0	Cladribine Low Dose	Female	42
HYB057	cibersort.T.cells.follicular.helper	0	Cladribine High Dose	Female	48
HYB058	cibersort.T.cells.follicular.helper	0	Placebo	Female	49
HYB059	cibersort.T.cells.follicular.helper	0	Cladribine Low Dose	Female	52
HYB060	cibersort.T.cells.follicular.helper	0	Placebo	Female	37
HYB061	cibersort.T.cells.follicular.helper	0	Cladribine High Dose	Female	46
HYB062	cibersort.T.cells.follicular.helper	0	Cladribine Low Dose	Male	41
HYB063	cibersort.T.cells.follicular.helper	0	Placebo	Female	32
HYB064	cibersort.T.cells.follicular.helper	0	Cladribine Low Dose	Female	39
HYB065	cibersort.T.cells.follicular.helper	0	Cladribine High Dose	Female	47
HYB066	cibersort.T.cells.follicular.helper	0	Cladribine High Dose	Male	46
HYB067	cibersort.T.cells.follicular.helper	0	Placebo	Female	25
HYB068	cibersort.T.cells.follicular.helper	0	Cladribine High Dose	Female	44
HYB069	cibersort.T.cells.follicular.helper	0	Cladribine High Dose	Male	53
HYB070	cibersort.T.cells.follicular.helper	0	Placebo	Male	22
HYB071	cibersort.T.cells.follicular.helper	0	Cladribine High Dose	Female	42
HYB072	cibersort.T.cells.follicular.helper	0	Cladribine High Dose	Male	34
HYB073	cibersort.T.cells.follicular.helper	0	Cladribine Low Dose	Female	35
HYB074	cibersort.T.cells.follicular.helper	0	Placebo	Female	39
HYB075	cibersort.T.cells.follicular.helper	0	Placebo	Male	46
HYB076	cibersort.T.cells.follicular.helper	0	Placebo	Female	42
HYB077	cibersort.T.cells.follicular.helper	0	Cladribine Low Dose	Female	45
HYB078	cibersort.T.cells.follicular.helper	0	Placebo	Female	56
HYB079	cibersort.T.cells.follicular.helper	0	Cladribine Low Dose	Female	31
HYB080	cibersort.T.cells.follicular.helper	0	Cladribine High Dose	Female	30
HYB081	cibersort.T.cells.follicular.helper	0	Cladribine High Dose	Female	49
HYB082	cibersort.T.cells.follicular.helper	0	Cladribine High Dose	Female	34
HYB083	cibersort.T.cells.follicular.helper	0	Cladribine Low Dose	Male	32
HYB084	cibersort.T.cells.follicular.helper	0	Cladribine High Dose	Male	23
HYB085	cibersort.T.cells.follicular.helper	0	Cladribine Low Dose	Male	28
HYB086	cibersort.T.cells.follicular.helper	0	Cladribine Low Dose	Female	43
HYB087	cibersort.T.cells.follicular.helper	0	Placebo	Male	38
HYB088	cibersort.T.cells.follicular.helper	0	Cladribine Low Dose	Male	30
HYB089	cibersort.T.cells.follicular.helper	0	Placebo	Female	30
HYB090	cibersort.T.cells.follicular.helper	0	Placebo	Male	39
HYB091	cibersort.T.cells.follicular.helper	0	Cladribine High Dose	Male	22
HYB092	cibersort.T.cells.follicular.helper	0	Cladribine High Dose	Male	42
HYB093	cibersort.T.cells.follicular.helper	0	Placebo	Female	40
HYB094	cibersort.T.cells.follicular.helper	0	Placebo	Female	46
HYB095	cibersort.T.cells.follicular.helper	0	Cladribine High Dose	Female	37
HYB096	cibersort.T.cells.follicular.helper	0	Cladribine High Dose	Female	42
HYB097	cibersort.T.cells.follicular.helper	0	Placebo	Male	36
HYB098	cibersort.T.cells.follicular.helper	0	Placebo	Female	40
HYB099	cibersort.T.cells.follicular.helper	0	Cladribine High Dose	Female	48
HYB100	cibersort.T.cells.follicular.helper	0	Cladribine Low Dose	Female	62
HYB101	cibersort.T.cells.follicular.helper	0	Cladribine Low Dose	Female	48
HYB102	cibersort.T.cells.follicular.helper	0	Cladribine High Dose	Female	44
HYB103	cibersort.T.cells.follicular.helper	0	Placebo	Female	50
HYB104	cibersort.T.cells.follicular.helper	0	Cladribine High Dose	Female	57
HYB105	cibersort.T.cells.follicular.helper	0	Cladribine High Dose	Female	52
HYB106	cibersort.T.cells.follicular.helper	0	Cladribine Low Dose	Female	36
HYB107	cibersort.T.cells.follicular.helper	0	Placebo	Female	46
HYB108	cibersort.T.cells.follicular.helper	0	Cladribine High Dose	Female	45
HYB109	cibersort.T.cells.follicular.helper	0	Cladribine Low Dose	Male	46
HYB110	cibersort.T.cells.follicular.helper	0	Cladribine Low Dose	Female	45
HYB111	cibersort.T.cells.follicular.helper	0	Placebo	Female	41
HYB112	cibersort.T.cells.follicular.helper	0	Placebo	Male	42
HYB113	cibersort.T.cells.follicular.helper	0	Cladribine Low Dose	Female	40
HYB114	cibersort.T.cells.follicular.helper	0	Placebo	Female	27
HYB115	cibersort.T.cells.follicular.helper	0	Cladribine Low Dose	Male	23
HYB116	cibersort.T.cells.follicular.helper	0	Cladribine Low Dose	Female	43
HYB117	cibersort.T.cells.follicular.helper	0	Cladribine High Dose	Female	44
HYB118	cibersort.T.cells.follicular.helper	0	Cladribine High Dose	Female	52
HYB119	cibersort.T.cells.follicular.helper	0	Placebo	Female	56
HYB120	cibersort.T.cells.follicular.helper	0	Cladribine Low Dose	Male	48
HYB121	cibersort.T.cells.follicular.helper	0	Cladribine High Dose	Female	53
HYB122	cibersort.T.cells.follicular.helper	0	Cladribine High Dose	Female	33
HYB123	cibersort.T.cells.follicular.helper	0	Cladribine Low Dose	Female	57
HYB124	cibersort.T.cells.follicular.helper	0	Cladribine High Dose	Male	39
HYB125	cibersort.T.cells.follicular.helper	0	Placebo	Male	36
HYB126	cibersort.T.cells.follicular.helper	0	Cladribine High Dose	Female	47
HYB127	cibersort.T.cells.follicular.helper	0	Cladribine High Dose	Male	45
HYB128	cibersort.T.cells.follicular.helper	0	Cladribine Low Dose	Female	29
HYB129	cibersort.T.cells.follicular.helper	0	Cladribine Low Dose	Male	34
HYB130	cibersort.T.cells.follicular.helper	0	Cladribine High Dose	Female	43
HYB131	cibersort.T.cells.follicular.helper	0	Placebo	Female	44
HYB132	cibersort.T.cells.follicular.helper	0	Cladribine Low Dose	Female	44
HYB133	cibersort.T.cells.follicular.helper	0	Cladribine High Dose	Female	48
HYB134	cibersort.T.cells.follicular.helper	0	Cladribine High Dose	Female	58
HYB135	cibersort.T.cells.follicular.helper	0	Placebo	Male	23
HYB136	cibersort.T.cells.follicular.helper	0	Cladribine High Dose	Female	44
HYB137	cibersort.T.cells.follicular.helper	0	Cladribine Low Dose	Female	55
HYB138	cibersort.T.cells.follicular.helper	0	Placebo	Male	27
HYB139	cibersort.T.cells.follicular.helper	0	Cladribine Low Dose	Male	27
HYB140	cibersort.T.cells.follicular.helper	0	Placebo	Female	40
HYB141	cibersort.T.cells.follicular.helper	0	Placebo	Female	44
HYB142	cibersort.T.cells.follicular.helper	0	Cladribine High Dose	Male	40
HYB143	cibersort.T.cells.follicular.helper	0	Cladribine High Dose	Female	37
HYB144	cibersort.T.cells.follicular.helper	0	Cladribine Low Dose	Female	52
HYB145	cibersort.T.cells.follicular.helper	0	Cladribine Low Dose	Female	58
HYB146	cibersort.T.cells.follicular.helper	0	Cladribine Low Dose	Female	36
HYB147	cibersort.T.cells.follicular.helper	0	Placebo	Female	51
HYB148	cibersort.T.cells.follicular.helper	0	Placebo	Male	47
HYB149	cibersort.T.cells.follicular.helper	0	Cladribine Low Dose	Female	45
HYB150	cibersort.T.cells.follicular.helper	0	Cladribine Low Dose	Female	44
HYB151	cibersort.T.cells.follicular.helper	0	Cladribine Low Dose	Female	39
HYB152	cibersort.T.cells.follicular.helper	0	Placebo	Male	48
HYB153	cibersort.T.cells.follicular.helper	0	Cladribine Low Dose	Female	48
HYB154	cibersort.T.cells.follicular.helper	0	Cladribine Low Dose	Female	40
HYB155	cibersort.T.cells.follicular.helper	0	Cladribine Low Dose	Male	36
HYB156	cibersort.T.cells.follicular.helper	0	Cladribine Low Dose	Female	52
HYB157	cibersort.T.cells.follicular.helper	0	Cladribine Low Dose	Female	52
HYB158	cibersort.T.cells.follicular.helper	0	Cladribine Low Dose	Female	26
HYB159	cibersort.T.cells.follicular.helper	0	Cladribine High Dose	Female	44
HYB160	cibersort.T.cells.follicular.helper	0	Cladribine High Dose	Male	31
HYB161	cibersort.T.cells.follicular.helper	0	Cladribine High Dose	Male	49
HYB162	cibersort.T.cells.follicular.helper	0	Cladribine High Dose	Female	41
HYB163	cibersort.T.cells.follicular.helper	0	Placebo	Female	36
HYB164	cibersort.T.cells.follicular.helper	0	Placebo	Female	23
HYB165	cibersort.T.cells.follicular.helper	0	Cladribine Low Dose	Female	37
HYB166	cibersort.T.cells.follicular.helper	0	Placebo	Female	19
HYB167	cibersort.T.cells.follicular.helper	0	Cladribine High Dose	Female	34
HYB168	cibersort.T.cells.follicular.helper	0	Cladribine Low Dose	Female	42
HYB169	cibersort.T.cells.follicular.helper	0	Placebo	Female	26
HYB170	cibersort.T.cells.follicular.helper	0	Cladribine Low Dose	Female	45
HYB171	cibersort.T.cells.follicular.helper	0	Cladribine High Dose	Female	43
HYB172	cibersort.T.cells.follicular.helper	0	Cladribine High Dose	Female	30
HYB173	cibersort.T.cells.follicular.helper	0	Placebo	Male	28
HYB174	cibersort.T.cells.follicular.helper	0	Placebo	Male	37
HYB175	cibersort.T.cells.follicular.helper	0	Placebo	Female	44
HYB176	cibersort.T.cells.follicular.helper	0	Cladribine Low Dose	Male	32
HYB177	cibersort.T.cells.follicular.helper	0	Placebo	Male	50
HYB178	cibersort.T.cells.follicular.helper	0	Cladribine Low Dose	Male	38
HYB179	cibersort.T.cells.follicular.helper	0	Cladribine High Dose	Male	48
HYB180	cibersort.T.cells.follicular.helper	0	Placebo	Male	36
HYB181	cibersort.T.cells.follicular.helper	0	Cladribine High Dose	Female	40
HYB182	cibersort.T.cells.follicular.helper	0	Cladribine High Dose	Female	35
HYB184	cibersort.T.cells.follicular.helper	0	Cladribine Low Dose	Male	19
HYB185	cibersort.T.cells.follicular.helper	0	Cladribine High Dose	Female	42
HYB186	cibersort.T.cells.follicular.helper	0	Cladribine Low Dose	Female	41
HYB187	cibersort.T.cells.follicular.helper	0	Cladribine Low Dose	Male	27
HYB188	cibersort.T.cells.follicular.helper	0	Cladribine Low Dose	Female	28
HYB189	cibersort.T.cells.follicular.helper	0	Placebo	Male	23
HYB191	cibersort.T.cells.follicular.helper	0	Placebo	Male	49
HYB001	cibersort.T.cells.regulatory..Tregs.	0.00990282	Cladribine High Dose	Female	21
HYB002	cibersort.T.cells.regulatory..Tregs.	0	Cladribine High Dose	Male	21
HYB003	cibersort.T.cells.regulatory..Tregs.	0	Placebo	Male	41
HYB004	cibersort.T.cells.regulatory..Tregs.	0	Cladribine High Dose	Female	27
HYB005	cibersort.T.cells.regulatory..Tregs.	0	Cladribine High Dose	Female	20
HYB006	cibersort.T.cells.regulatory..Tregs.	0	Placebo	Female	29
HYB007	cibersort.T.cells.regulatory..Tregs.	0	Cladribine High Dose	Male	39
HYB008	cibersort.T.cells.regulatory..Tregs.	0	Placebo	Female	28
HYB009	cibersort.T.cells.regulatory..Tregs.	0	Cladribine Low Dose	Female	34
HYB010	cibersort.T.cells.regulatory..Tregs.	0	Cladribine Low Dose	Female	34
HYB011	cibersort.T.cells.regulatory..Tregs.	0	Placebo	Male	28
HYB012	cibersort.T.cells.regulatory..Tregs.	0	Placebo	Male	41
HYB013	cibersort.T.cells.regulatory..Tregs.	0	Cladribine High Dose	Female	21
HYB014	cibersort.T.cells.regulatory..Tregs.	0	Cladribine Low Dose	Male	19
HYB015	cibersort.T.cells.regulatory..Tregs.	0	Placebo	Female	33
HYB016	cibersort.T.cells.regulatory..Tregs.	0	Cladribine Low Dose	Female	20
HYB017	cibersort.T.cells.regulatory..Tregs.	0	Cladribine Low Dose	Female	55
HYB018	cibersort.T.cells.regulatory..Tregs.	0	Cladribine High Dose	Female	64
HYB019	cibersort.T.cells.regulatory..Tregs.	0	Placebo	Male	45
HYB020	cibersort.T.cells.regulatory..Tregs.	0	Cladribine High Dose	Female	43
HYB021	cibersort.T.cells.regulatory..Tregs.	0	Cladribine High Dose	Male	54
HYB022	cibersort.T.cells.regulatory..Tregs.	0	Placebo	Female	57
HYB023	cibersort.T.cells.regulatory..Tregs.	0	Cladribine Low Dose	Male	39
HYB024	cibersort.T.cells.regulatory..Tregs.	0	Cladribine High Dose	Female	56
HYB025	cibersort.T.cells.regulatory..Tregs.	0	Placebo	Female	58
HYB026	cibersort.T.cells.regulatory..Tregs.	0	Cladribine High Dose	Female	40
HYB027	cibersort.T.cells.regulatory..Tregs.	0	Cladribine Low Dose	Male	27
HYB028	cibersort.T.cells.regulatory..Tregs.	0	Placebo	Female	38
HYB029	cibersort.T.cells.regulatory..Tregs.	0	Cladribine High Dose	Female	33
HYB030	cibersort.T.cells.regulatory..Tregs.	0	Cladribine Low Dose	Female	23
HYB031	cibersort.T.cells.regulatory..Tregs.	0	Cladribine High Dose	Male	34
HYB032	cibersort.T.cells.regulatory..Tregs.	0	Cladribine High Dose	Female	43
HYB033	cibersort.T.cells.regulatory..Tregs.	0	Cladribine High Dose	Male	24
HYB034	cibersort.T.cells.regulatory..Tregs.	0	Cladribine Low Dose	Female	49
HYB035	cibersort.T.cells.regulatory..Tregs.	0	Placebo	Male	26
HYB036	cibersort.T.cells.regulatory..Tregs.	0	Cladribine Low Dose	Female	43
HYB037	cibersort.T.cells.regulatory..Tregs.	0	Placebo	Male	42
HYB038	cibersort.T.cells.regulatory..Tregs.	0	Cladribine High Dose	Female	41
HYB039	cibersort.T.cells.regulatory..Tregs.	0	Placebo	Male	33
HYB040	cibersort.T.cells.regulatory..Tregs.	0	Cladribine Low Dose	Female	42
HYB041	cibersort.T.cells.regulatory..Tregs.	0	Cladribine High Dose	Female	36
HYB042	cibersort.T.cells.regulatory..Tregs.	0	Cladribine Low Dose	Female	36
HYB043	cibersort.T.cells.regulatory..Tregs.	0	Cladribine Low Dose	Female	28
HYB044	cibersort.T.cells.regulatory..Tregs.	0	Cladribine High Dose	Female	22
HYB045	cibersort.T.cells.regulatory..Tregs.	0	Cladribine High Dose	Male	20
HYB046	cibersort.T.cells.regulatory..Tregs.	0	Cladribine High Dose	Male	48
HYB047	cibersort.T.cells.regulatory..Tregs.	0	Cladribine High Dose	Female	52
HYB048	cibersort.T.cells.regulatory..Tregs.	0	Cladribine Low Dose	Female	40
HYB049	cibersort.T.cells.regulatory..Tregs.	0	Cladribine High Dose	Female	29
HYB050	cibersort.T.cells.regulatory..Tregs.	0	Cladribine High Dose	Female	57
HYB051	cibersort.T.cells.regulatory..Tregs.	0	Cladribine High Dose	Female	56
HYB052	cibersort.T.cells.regulatory..Tregs.	0	Placebo	Male	41
HYB053	cibersort.T.cells.regulatory..Tregs.	0	Placebo	Female	36
HYB054	cibersort.T.cells.regulatory..Tregs.	0	Cladribine Low Dose	Male	43
HYB055	cibersort.T.cells.regulatory..Tregs.	0	Cladribine High Dose	Male	31
HYB056	cibersort.T.cells.regulatory..Tregs.	0	Cladribine Low Dose	Female	42
HYB057	cibersort.T.cells.regulatory..Tregs.	0	Cladribine High Dose	Female	48
HYB058	cibersort.T.cells.regulatory..Tregs.	0	Placebo	Female	49
HYB059	cibersort.T.cells.regulatory..Tregs.	0	Cladribine Low Dose	Female	52
HYB060	cibersort.T.cells.regulatory..Tregs.	0	Placebo	Female	37
HYB061	cibersort.T.cells.regulatory..Tregs.	0	Cladribine High Dose	Female	46
HYB062	cibersort.T.cells.regulatory..Tregs.	0	Cladribine Low Dose	Male	41
HYB063	cibersort.T.cells.regulatory..Tregs.	0	Placebo	Female	32
HYB064	cibersort.T.cells.regulatory..Tregs.	0	Cladribine Low Dose	Female	39
HYB065	cibersort.T.cells.regulatory..Tregs.	0	Cladribine High Dose	Female	47
HYB066	cibersort.T.cells.regulatory..Tregs.	0	Cladribine High Dose	Male	46
HYB067	cibersort.T.cells.regulatory..Tregs.	0	Placebo	Female	25
HYB068	cibersort.T.cells.regulatory..Tregs.	0	Cladribine High Dose	Female	44
HYB069	cibersort.T.cells.regulatory..Tregs.	0	Cladribine High Dose	Male	53
HYB070	cibersort.T.cells.regulatory..Tregs.	0	Placebo	Male	22
HYB071	cibersort.T.cells.regulatory..Tregs.	0	Cladribine High Dose	Female	42
HYB072	cibersort.T.cells.regulatory..Tregs.	0	Cladribine High Dose	Male	34
HYB073	cibersort.T.cells.regulatory..Tregs.	0	Cladribine Low Dose	Female	35
HYB074	cibersort.T.cells.regulatory..Tregs.	0	Placebo	Female	39
HYB075	cibersort.T.cells.regulatory..Tregs.	0	Placebo	Male	46
HYB076	cibersort.T.cells.regulatory..Tregs.	0	Placebo	Female	42
HYB077	cibersort.T.cells.regulatory..Tregs.	0	Cladribine Low Dose	Female	45
HYB078	cibersort.T.cells.regulatory..Tregs.	0	Placebo	Female	56
HYB079	cibersort.T.cells.regulatory..Tregs.	0	Cladribine Low Dose	Female	31
HYB080	cibersort.T.cells.regulatory..Tregs.	0	Cladribine High Dose	Female	30
HYB081	cibersort.T.cells.regulatory..Tregs.	0	Cladribine High Dose	Female	49
HYB082	cibersort.T.cells.regulatory..Tregs.	0	Cladribine High Dose	Female	34
HYB083	cibersort.T.cells.regulatory..Tregs.	0	Cladribine Low Dose	Male	32
HYB084	cibersort.T.cells.regulatory..Tregs.	0	Cladribine High Dose	Male	23
HYB085	cibersort.T.cells.regulatory..Tregs.	0	Cladribine Low Dose	Male	28
HYB086	cibersort.T.cells.regulatory..Tregs.	0	Cladribine Low Dose	Female	43
HYB087	cibersort.T.cells.regulatory..Tregs.	0	Placebo	Male	38
HYB088	cibersort.T.cells.regulatory..Tregs.	0	Cladribine Low Dose	Male	30
HYB089	cibersort.T.cells.regulatory..Tregs.	0	Placebo	Female	30
HYB090	cibersort.T.cells.regulatory..Tregs.	0	Placebo	Male	39
HYB091	cibersort.T.cells.regulatory..Tregs.	0	Cladribine High Dose	Male	22
HYB092	cibersort.T.cells.regulatory..Tregs.	0	Cladribine High Dose	Male	42
HYB093	cibersort.T.cells.regulatory..Tregs.	0	Placebo	Female	40
HYB094	cibersort.T.cells.regulatory..Tregs.	0	Placebo	Female	46
HYB095	cibersort.T.cells.regulatory..Tregs.	0	Cladribine High Dose	Female	37
HYB096	cibersort.T.cells.regulatory..Tregs.	0	Cladribine High Dose	Female	42
HYB097	cibersort.T.cells.regulatory..Tregs.	0	Placebo	Male	36
HYB098	cibersort.T.cells.regulatory..Tregs.	0	Placebo	Female	40
HYB099	cibersort.T.cells.regulatory..Tregs.	0	Cladribine High Dose	Female	48
HYB100	cibersort.T.cells.regulatory..Tregs.	0	Cladribine Low Dose	Female	62
HYB101	cibersort.T.cells.regulatory..Tregs.	0	Cladribine Low Dose	Female	48
HYB102	cibersort.T.cells.regulatory..Tregs.	0	Cladribine High Dose	Female	44
HYB103	cibersort.T.cells.regulatory..Tregs.	0	Placebo	Female	50
HYB104	cibersort.T.cells.regulatory..Tregs.	0	Cladribine High Dose	Female	57
HYB105	cibersort.T.cells.regulatory..Tregs.	0	Cladribine High Dose	Female	52
HYB106	cibersort.T.cells.regulatory..Tregs.	0	Cladribine Low Dose	Female	36
HYB107	cibersort.T.cells.regulatory..Tregs.	0	Placebo	Female	46
HYB108	cibersort.T.cells.regulatory..Tregs.	0	Cladribine High Dose	Female	45
HYB109	cibersort.T.cells.regulatory..Tregs.	0	Cladribine Low Dose	Male	46
HYB110	cibersort.T.cells.regulatory..Tregs.	0	Cladribine Low Dose	Female	45
HYB111	cibersort.T.cells.regulatory..Tregs.	0	Placebo	Female	41
HYB112	cibersort.T.cells.regulatory..Tregs.	0	Placebo	Male	42
HYB113	cibersort.T.cells.regulatory..Tregs.	0	Cladribine Low Dose	Female	40
HYB114	cibersort.T.cells.regulatory..Tregs.	0	Placebo	Female	27
HYB115	cibersort.T.cells.regulatory..Tregs.	0	Cladribine Low Dose	Male	23
HYB116	cibersort.T.cells.regulatory..Tregs.	0	Cladribine Low Dose	Female	43
HYB117	cibersort.T.cells.regulatory..Tregs.	0	Cladribine High Dose	Female	44
HYB118	cibersort.T.cells.regulatory..Tregs.	0.0048597	Cladribine High Dose	Female	52
HYB119	cibersort.T.cells.regulatory..Tregs.	0	Placebo	Female	56
HYB120	cibersort.T.cells.regulatory..Tregs.	0	Cladribine Low Dose	Male	48
HYB121	cibersort.T.cells.regulatory..Tregs.	0	Cladribine High Dose	Female	53
HYB122	cibersort.T.cells.regulatory..Tregs.	0	Cladribine High Dose	Female	33
HYB123	cibersort.T.cells.regulatory..Tregs.	0	Cladribine Low Dose	Female	57
HYB124	cibersort.T.cells.regulatory..Tregs.	0	Cladribine High Dose	Male	39
HYB125	cibersort.T.cells.regulatory..Tregs.	0	Placebo	Male	36
HYB126	cibersort.T.cells.regulatory..Tregs.	0	Cladribine High Dose	Female	47
HYB127	cibersort.T.cells.regulatory..Tregs.	0	Cladribine High Dose	Male	45
HYB128	cibersort.T.cells.regulatory..Tregs.	0	Cladribine Low Dose	Female	29
HYB129	cibersort.T.cells.regulatory..Tregs.	0	Cladribine Low Dose	Male	34
HYB130	cibersort.T.cells.regulatory..Tregs.	0	Cladribine High Dose	Female	43
HYB131	cibersort.T.cells.regulatory..Tregs.	0	Placebo	Female	44
HYB132	cibersort.T.cells.regulatory..Tregs.	0	Cladribine Low Dose	Female	44
HYB133	cibersort.T.cells.regulatory..Tregs.	0	Cladribine High Dose	Female	48
HYB134	cibersort.T.cells.regulatory..Tregs.	0	Cladribine High Dose	Female	58
HYB135	cibersort.T.cells.regulatory..Tregs.	0	Placebo	Male	23
HYB136	cibersort.T.cells.regulatory..Tregs.	0	Cladribine High Dose	Female	44
HYB137	cibersort.T.cells.regulatory..Tregs.	0	Cladribine Low Dose	Female	55
HYB138	cibersort.T.cells.regulatory..Tregs.	0	Placebo	Male	27
HYB139	cibersort.T.cells.regulatory..Tregs.	0	Cladribine Low Dose	Male	27
HYB140	cibersort.T.cells.regulatory..Tregs.	0	Placebo	Female	40
HYB141	cibersort.T.cells.regulatory..Tregs.	0	Placebo	Female	44
HYB142	cibersort.T.cells.regulatory..Tregs.	0	Cladribine High Dose	Male	40
HYB143	cibersort.T.cells.regulatory..Tregs.	0	Cladribine High Dose	Female	37
HYB144	cibersort.T.cells.regulatory..Tregs.	0	Cladribine Low Dose	Female	52
HYB145	cibersort.T.cells.regulatory..Tregs.	0	Cladribine Low Dose	Female	58
HYB146	cibersort.T.cells.regulatory..Tregs.	0	Cladribine Low Dose	Female	36
HYB147	cibersort.T.cells.regulatory..Tregs.	0	Placebo	Female	51
HYB148	cibersort.T.cells.regulatory..Tregs.	0	Placebo	Male	47
HYB149	cibersort.T.cells.regulatory..Tregs.	0	Cladribine Low Dose	Female	45
HYB150	cibersort.T.cells.regulatory..Tregs.	0	Cladribine Low Dose	Female	44
HYB151	cibersort.T.cells.regulatory..Tregs.	0	Cladribine Low Dose	Female	39
HYB152	cibersort.T.cells.regulatory..Tregs.	0	Placebo	Male	48
HYB153	cibersort.T.cells.regulatory..Tregs.	0	Cladribine Low Dose	Female	48
HYB154	cibersort.T.cells.regulatory..Tregs.	0	Cladribine Low Dose	Female	40
HYB155	cibersort.T.cells.regulatory..Tregs.	0	Cladribine Low Dose	Male	36
HYB156	cibersort.T.cells.regulatory..Tregs.	0	Cladribine Low Dose	Female	52
HYB157	cibersort.T.cells.regulatory..Tregs.	0	Cladribine Low Dose	Female	52
HYB158	cibersort.T.cells.regulatory..Tregs.	0.0115254	Cladribine Low Dose	Female	26
HYB159	cibersort.T.cells.regulatory..Tregs.	0	Cladribine High Dose	Female	44
HYB160	cibersort.T.cells.regulatory..Tregs.	0	Cladribine High Dose	Male	31
HYB161	cibersort.T.cells.regulatory..Tregs.	0	Cladribine High Dose	Male	49
HYB162	cibersort.T.cells.regulatory..Tregs.	0	Cladribine High Dose	Female	41
HYB163	cibersort.T.cells.regulatory..Tregs.	0	Placebo	Female	36
HYB164	cibersort.T.cells.regulatory..Tregs.	0	Placebo	Female	23
HYB165	cibersort.T.cells.regulatory..Tregs.	0	Cladribine Low Dose	Female	37
HYB166	cibersort.T.cells.regulatory..Tregs.	0	Placebo	Female	19
HYB167	cibersort.T.cells.regulatory..Tregs.	0	Cladribine High Dose	Female	34
HYB168	cibersort.T.cells.regulatory..Tregs.	0	Cladribine Low Dose	Female	42
HYB169	cibersort.T.cells.regulatory..Tregs.	0	Placebo	Female	26
HYB170	cibersort.T.cells.regulatory..Tregs.	0	Cladribine Low Dose	Female	45
HYB171	cibersort.T.cells.regulatory..Tregs.	0	Cladribine High Dose	Female	43
HYB172	cibersort.T.cells.regulatory..Tregs.	0	Cladribine High Dose	Female	30
HYB173	cibersort.T.cells.regulatory..Tregs.	0	Placebo	Male	28
HYB174	cibersort.T.cells.regulatory..Tregs.	0	Placebo	Male	37
HYB175	cibersort.T.cells.regulatory..Tregs.	0	Placebo	Female	44
HYB176	cibersort.T.cells.regulatory..Tregs.	0	Cladribine Low Dose	Male	32
HYB177	cibersort.T.cells.regulatory..Tregs.	0	Placebo	Male	50
HYB178	cibersort.T.cells.regulatory..Tregs.	0	Cladribine Low Dose	Male	38
HYB179	cibersort.T.cells.regulatory..Tregs.	0	Cladribine High Dose	Male	48
HYB180	cibersort.T.cells.regulatory..Tregs.	0	Placebo	Male	36
HYB181	cibersort.T.cells.regulatory..Tregs.	0	Cladribine High Dose	Female	40
HYB182	cibersort.T.cells.regulatory..Tregs.	0	Cladribine High Dose	Female	35
HYB184	cibersort.T.cells.regulatory..Tregs.	0	Cladribine Low Dose	Male	19
HYB185	cibersort.T.cells.regulatory..Tregs.	0	Cladribine High Dose	Female	42
HYB186	cibersort.T.cells.regulatory..Tregs.	0	Cladribine Low Dose	Female	41
HYB187	cibersort.T.cells.regulatory..Tregs.	0	Cladribine Low Dose	Male	27
HYB188	cibersort.T.cells.regulatory..Tregs.	0	Cladribine Low Dose	Female	28
HYB189	cibersort.T.cells.regulatory..Tregs.	0	Placebo	Male	23
HYB191	cibersort.T.cells.regulatory..Tregs.	0	Placebo	Male	49
HYB001	cibersort.T.cells.gamma.delta	0	Cladribine High Dose	Female	21
HYB002	cibersort.T.cells.gamma.delta	0	Cladribine High Dose	Male	21
HYB003	cibersort.T.cells.gamma.delta	0	Placebo	Male	41
HYB004	cibersort.T.cells.gamma.delta	0	Cladribine High Dose	Female	27
HYB005	cibersort.T.cells.gamma.delta	0	Cladribine High Dose	Female	20
HYB006	cibersort.T.cells.gamma.delta	0	Placebo	Female	29
HYB007	cibersort.T.cells.gamma.delta	0	Cladribine High Dose	Male	39
HYB008	cibersort.T.cells.gamma.delta	0	Placebo	Female	28
HYB009	cibersort.T.cells.gamma.delta	0	Cladribine Low Dose	Female	34
HYB010	cibersort.T.cells.gamma.delta	0	Cladribine Low Dose	Female	34
HYB011	cibersort.T.cells.gamma.delta	0	Placebo	Male	28
HYB012	cibersort.T.cells.gamma.delta	0	Placebo	Male	41
HYB013	cibersort.T.cells.gamma.delta	0	Cladribine High Dose	Female	21
HYB014	cibersort.T.cells.gamma.delta	0	Cladribine Low Dose	Male	19
HYB015	cibersort.T.cells.gamma.delta	0	Placebo	Female	33
HYB016	cibersort.T.cells.gamma.delta	0	Cladribine Low Dose	Female	20
HYB017	cibersort.T.cells.gamma.delta	0	Cladribine Low Dose	Female	55
HYB018	cibersort.T.cells.gamma.delta	0	Cladribine High Dose	Female	64
HYB019	cibersort.T.cells.gamma.delta	0	Placebo	Male	45
HYB020	cibersort.T.cells.gamma.delta	0	Cladribine High Dose	Female	43
HYB021	cibersort.T.cells.gamma.delta	0	Cladribine High Dose	Male	54
HYB022	cibersort.T.cells.gamma.delta	0	Placebo	Female	57
HYB023	cibersort.T.cells.gamma.delta	0	Cladribine Low Dose	Male	39
HYB024	cibersort.T.cells.gamma.delta	0	Cladribine High Dose	Female	56
HYB025	cibersort.T.cells.gamma.delta	0	Placebo	Female	58
HYB026	cibersort.T.cells.gamma.delta	0	Cladribine High Dose	Female	40
HYB027	cibersort.T.cells.gamma.delta	0	Cladribine Low Dose	Male	27
HYB028	cibersort.T.cells.gamma.delta	0	Placebo	Female	38
HYB029	cibersort.T.cells.gamma.delta	0	Cladribine High Dose	Female	33
HYB030	cibersort.T.cells.gamma.delta	0	Cladribine Low Dose	Female	23
HYB031	cibersort.T.cells.gamma.delta	0	Cladribine High Dose	Male	34
HYB032	cibersort.T.cells.gamma.delta	0	Cladribine High Dose	Female	43
HYB033	cibersort.T.cells.gamma.delta	0	Cladribine High Dose	Male	24
HYB034	cibersort.T.cells.gamma.delta	0	Cladribine Low Dose	Female	49
HYB035	cibersort.T.cells.gamma.delta	0	Placebo	Male	26
HYB036	cibersort.T.cells.gamma.delta	0	Cladribine Low Dose	Female	43
HYB037	cibersort.T.cells.gamma.delta	0	Placebo	Male	42
HYB038	cibersort.T.cells.gamma.delta	0	Cladribine High Dose	Female	41
HYB039	cibersort.T.cells.gamma.delta	0	Placebo	Male	33
HYB040	cibersort.T.cells.gamma.delta	0	Cladribine Low Dose	Female	42
HYB041	cibersort.T.cells.gamma.delta	0	Cladribine High Dose	Female	36
HYB042	cibersort.T.cells.gamma.delta	0	Cladribine Low Dose	Female	36
HYB043	cibersort.T.cells.gamma.delta	0	Cladribine Low Dose	Female	28
HYB044	cibersort.T.cells.gamma.delta	0	Cladribine High Dose	Female	22
HYB045	cibersort.T.cells.gamma.delta	0	Cladribine High Dose	Male	20
HYB046	cibersort.T.cells.gamma.delta	0	Cladribine High Dose	Male	48
HYB047	cibersort.T.cells.gamma.delta	0	Cladribine High Dose	Female	52
HYB048	cibersort.T.cells.gamma.delta	0	Cladribine Low Dose	Female	40
HYB049	cibersort.T.cells.gamma.delta	0	Cladribine High Dose	Female	29
HYB050	cibersort.T.cells.gamma.delta	0	Cladribine High Dose	Female	57
HYB051	cibersort.T.cells.gamma.delta	0	Cladribine High Dose	Female	56
HYB052	cibersort.T.cells.gamma.delta	0	Placebo	Male	41
HYB053	cibersort.T.cells.gamma.delta	0	Placebo	Female	36
HYB054	cibersort.T.cells.gamma.delta	0	Cladribine Low Dose	Male	43
HYB055	cibersort.T.cells.gamma.delta	0	Cladribine High Dose	Male	31
HYB056	cibersort.T.cells.gamma.delta	0	Cladribine Low Dose	Female	42
HYB057	cibersort.T.cells.gamma.delta	0	Cladribine High Dose	Female	48
HYB058	cibersort.T.cells.gamma.delta	0	Placebo	Female	49
HYB059	cibersort.T.cells.gamma.delta	0	Cladribine Low Dose	Female	52
HYB060	cibersort.T.cells.gamma.delta	0	Placebo	Female	37
HYB061	cibersort.T.cells.gamma.delta	0	Cladribine High Dose	Female	46
HYB062	cibersort.T.cells.gamma.delta	0	Cladribine Low Dose	Male	41
HYB063	cibersort.T.cells.gamma.delta	0	Placebo	Female	32
HYB064	cibersort.T.cells.gamma.delta	0	Cladribine Low Dose	Female	39
HYB065	cibersort.T.cells.gamma.delta	0	Cladribine High Dose	Female	47
HYB066	cibersort.T.cells.gamma.delta	0	Cladribine High Dose	Male	46
HYB067	cibersort.T.cells.gamma.delta	0	Placebo	Female	25
HYB068	cibersort.T.cells.gamma.delta	0	Cladribine High Dose	Female	44
HYB069	cibersort.T.cells.gamma.delta	0	Cladribine High Dose	Male	53
HYB070	cibersort.T.cells.gamma.delta	0	Placebo	Male	22
HYB071	cibersort.T.cells.gamma.delta	0	Cladribine High Dose	Female	42
HYB072	cibersort.T.cells.gamma.delta	0	Cladribine High Dose	Male	34
HYB073	cibersort.T.cells.gamma.delta	0	Cladribine Low Dose	Female	35
HYB074	cibersort.T.cells.gamma.delta	0	Placebo	Female	39
HYB075	cibersort.T.cells.gamma.delta	0	Placebo	Male	46
HYB076	cibersort.T.cells.gamma.delta	0	Placebo	Female	42
HYB077	cibersort.T.cells.gamma.delta	0	Cladribine Low Dose	Female	45
HYB078	cibersort.T.cells.gamma.delta	0	Placebo	Female	56
HYB079	cibersort.T.cells.gamma.delta	0	Cladribine Low Dose	Female	31
HYB080	cibersort.T.cells.gamma.delta	0	Cladribine High Dose	Female	30
HYB081	cibersort.T.cells.gamma.delta	0	Cladribine High Dose	Female	49
HYB082	cibersort.T.cells.gamma.delta	0	Cladribine High Dose	Female	34
HYB083	cibersort.T.cells.gamma.delta	0	Cladribine Low Dose	Male	32
HYB084	cibersort.T.cells.gamma.delta	0	Cladribine High Dose	Male	23
HYB085	cibersort.T.cells.gamma.delta	0	Cladribine Low Dose	Male	28
HYB086	cibersort.T.cells.gamma.delta	0	Cladribine Low Dose	Female	43
HYB087	cibersort.T.cells.gamma.delta	0	Placebo	Male	38
HYB088	cibersort.T.cells.gamma.delta	0	Cladribine Low Dose	Male	30
HYB089	cibersort.T.cells.gamma.delta	0	Placebo	Female	30
HYB090	cibersort.T.cells.gamma.delta	0	Placebo	Male	39
HYB091	cibersort.T.cells.gamma.delta	0	Cladribine High Dose	Male	22
HYB092	cibersort.T.cells.gamma.delta	0	Cladribine High Dose	Male	42
HYB093	cibersort.T.cells.gamma.delta	0	Placebo	Female	40
HYB094	cibersort.T.cells.gamma.delta	0	Placebo	Female	46
HYB095	cibersort.T.cells.gamma.delta	0	Cladribine High Dose	Female	37
HYB096	cibersort.T.cells.gamma.delta	0	Cladribine High Dose	Female	42
HYB097	cibersort.T.cells.gamma.delta	0	Placebo	Male	36
HYB098	cibersort.T.cells.gamma.delta	0	Placebo	Female	40
HYB099	cibersort.T.cells.gamma.delta	0	Cladribine High Dose	Female	48
HYB100	cibersort.T.cells.gamma.delta	0	Cladribine Low Dose	Female	62
HYB101	cibersort.T.cells.gamma.delta	0	Cladribine Low Dose	Female	48
HYB102	cibersort.T.cells.gamma.delta	0	Cladribine High Dose	Female	44
HYB103	cibersort.T.cells.gamma.delta	0	Placebo	Female	50
HYB104	cibersort.T.cells.gamma.delta	0	Cladribine High Dose	Female	57
HYB105	cibersort.T.cells.gamma.delta	0	Cladribine High Dose	Female	52
HYB106	cibersort.T.cells.gamma.delta	0	Cladribine Low Dose	Female	36
HYB107	cibersort.T.cells.gamma.delta	0	Placebo	Female	46
HYB108	cibersort.T.cells.gamma.delta	0	Cladribine High Dose	Female	45
HYB109	cibersort.T.cells.gamma.delta	0	Cladribine Low Dose	Male	46
HYB110	cibersort.T.cells.gamma.delta	0	Cladribine Low Dose	Female	45
HYB111	cibersort.T.cells.gamma.delta	0	Placebo	Female	41
HYB112	cibersort.T.cells.gamma.delta	0	Placebo	Male	42
HYB113	cibersort.T.cells.gamma.delta	0	Cladribine Low Dose	Female	40
HYB114	cibersort.T.cells.gamma.delta	0	Placebo	Female	27
HYB115	cibersort.T.cells.gamma.delta	0	Cladribine Low Dose	Male	23
HYB116	cibersort.T.cells.gamma.delta	0	Cladribine Low Dose	Female	43
HYB117	cibersort.T.cells.gamma.delta	0	Cladribine High Dose	Female	44
HYB118	cibersort.T.cells.gamma.delta	0	Cladribine High Dose	Female	52
HYB119	cibersort.T.cells.gamma.delta	0	Placebo	Female	56
HYB120	cibersort.T.cells.gamma.delta	0	Cladribine Low Dose	Male	48
HYB121	cibersort.T.cells.gamma.delta	0	Cladribine High Dose	Female	53
HYB122	cibersort.T.cells.gamma.delta	0	Cladribine High Dose	Female	33
HYB123	cibersort.T.cells.gamma.delta	0	Cladribine Low Dose	Female	57
HYB124	cibersort.T.cells.gamma.delta	0	Cladribine High Dose	Male	39
HYB125	cibersort.T.cells.gamma.delta	0	Placebo	Male	36
HYB126	cibersort.T.cells.gamma.delta	0	Cladribine High Dose	Female	47
HYB127	cibersort.T.cells.gamma.delta	0	Cladribine High Dose	Male	45
HYB128	cibersort.T.cells.gamma.delta	0	Cladribine Low Dose	Female	29
HYB129	cibersort.T.cells.gamma.delta	0	Cladribine Low Dose	Male	34
HYB130	cibersort.T.cells.gamma.delta	0	Cladribine High Dose	Female	43
HYB131	cibersort.T.cells.gamma.delta	0	Placebo	Female	44
HYB132	cibersort.T.cells.gamma.delta	0	Cladribine Low Dose	Female	44
HYB133	cibersort.T.cells.gamma.delta	0	Cladribine High Dose	Female	48
HYB134	cibersort.T.cells.gamma.delta	0	Cladribine High Dose	Female	58
HYB135	cibersort.T.cells.gamma.delta	0	Placebo	Male	23
HYB136	cibersort.T.cells.gamma.delta	0	Cladribine High Dose	Female	44
HYB137	cibersort.T.cells.gamma.delta	0	Cladribine Low Dose	Female	55
HYB138	cibersort.T.cells.gamma.delta	0	Placebo	Male	27
HYB139	cibersort.T.cells.gamma.delta	0	Cladribine Low Dose	Male	27
HYB140	cibersort.T.cells.gamma.delta	0	Placebo	Female	40
HYB141	cibersort.T.cells.gamma.delta	0	Placebo	Female	44
HYB142	cibersort.T.cells.gamma.delta	0	Cladribine High Dose	Male	40
HYB143	cibersort.T.cells.gamma.delta	0	Cladribine High Dose	Female	37
HYB144	cibersort.T.cells.gamma.delta	0	Cladribine Low Dose	Female	52
HYB145	cibersort.T.cells.gamma.delta	0	Cladribine Low Dose	Female	58
HYB146	cibersort.T.cells.gamma.delta	0	Cladribine Low Dose	Female	36
HYB147	cibersort.T.cells.gamma.delta	0	Placebo	Female	51
HYB148	cibersort.T.cells.gamma.delta	0	Placebo	Male	47
HYB149	cibersort.T.cells.gamma.delta	0	Cladribine Low Dose	Female	45
HYB150	cibersort.T.cells.gamma.delta	0	Cladribine Low Dose	Female	44
HYB151	cibersort.T.cells.gamma.delta	0	Cladribine Low Dose	Female	39
HYB152	cibersort.T.cells.gamma.delta	0	Placebo	Male	48
HYB153	cibersort.T.cells.gamma.delta	0	Cladribine Low Dose	Female	48
HYB154	cibersort.T.cells.gamma.delta	0	Cladribine Low Dose	Female	40
HYB155	cibersort.T.cells.gamma.delta	0	Cladribine Low Dose	Male	36
HYB156	cibersort.T.cells.gamma.delta	0.00366771	Cladribine Low Dose	Female	52
HYB157	cibersort.T.cells.gamma.delta	0	Cladribine Low Dose	Female	52
HYB158	cibersort.T.cells.gamma.delta	0	Cladribine Low Dose	Female	26
HYB159	cibersort.T.cells.gamma.delta	0	Cladribine High Dose	Female	44
HYB160	cibersort.T.cells.gamma.delta	0	Cladribine High Dose	Male	31
HYB161	cibersort.T.cells.gamma.delta	0	Cladribine High Dose	Male	49
HYB162	cibersort.T.cells.gamma.delta	0	Cladribine High Dose	Female	41
HYB163	cibersort.T.cells.gamma.delta	0	Placebo	Female	36
HYB164	cibersort.T.cells.gamma.delta	0	Placebo	Female	23
HYB165	cibersort.T.cells.gamma.delta	0	Cladribine Low Dose	Female	37
HYB166	cibersort.T.cells.gamma.delta	0	Placebo	Female	19
HYB167	cibersort.T.cells.gamma.delta	0	Cladribine High Dose	Female	34
HYB168	cibersort.T.cells.gamma.delta	0	Cladribine Low Dose	Female	42
HYB169	cibersort.T.cells.gamma.delta	0	Placebo	Female	26
HYB170	cibersort.T.cells.gamma.delta	0	Cladribine Low Dose	Female	45
HYB171	cibersort.T.cells.gamma.delta	0	Cladribine High Dose	Female	43
HYB172	cibersort.T.cells.gamma.delta	0	Cladribine High Dose	Female	30
HYB173	cibersort.T.cells.gamma.delta	0	Placebo	Male	28
HYB174	cibersort.T.cells.gamma.delta	0	Placebo	Male	37
HYB175	cibersort.T.cells.gamma.delta	0	Placebo	Female	44
HYB176	cibersort.T.cells.gamma.delta	0	Cladribine Low Dose	Male	32
HYB177	cibersort.T.cells.gamma.delta	0	Placebo	Male	50
HYB178	cibersort.T.cells.gamma.delta	0	Cladribine Low Dose	Male	38
HYB179	cibersort.T.cells.gamma.delta	0	Cladribine High Dose	Male	48
HYB180	cibersort.T.cells.gamma.delta	0	Placebo	Male	36
HYB181	cibersort.T.cells.gamma.delta	0	Cladribine High Dose	Female	40
HYB182	cibersort.T.cells.gamma.delta	0	Cladribine High Dose	Female	35
HYB184	cibersort.T.cells.gamma.delta	0	Cladribine Low Dose	Male	19
HYB185	cibersort.T.cells.gamma.delta	0	Cladribine High Dose	Female	42
HYB186	cibersort.T.cells.gamma.delta	0	Cladribine Low Dose	Female	41
HYB187	cibersort.T.cells.gamma.delta	0	Cladribine Low Dose	Male	27
HYB188	cibersort.T.cells.gamma.delta	0	Cladribine Low Dose	Female	28
HYB189	cibersort.T.cells.gamma.delta	0	Placebo	Male	23
HYB191	cibersort.T.cells.gamma.delta	0	Placebo	Male	49
HYB001	cibersort.NK.cells.resting	0.0600327	Cladribine High Dose	Female	21
HYB002	cibersort.NK.cells.resting	0.0860474	Cladribine High Dose	Male	21
HYB003	cibersort.NK.cells.resting	0.112573	Placebo	Male	41
HYB004	cibersort.NK.cells.resting	0.108311	Cladribine High Dose	Female	27
HYB005	cibersort.NK.cells.resting	0.0612099	Cladribine High Dose	Female	20
HYB006	cibersort.NK.cells.resting	0.128547	Placebo	Female	29
HYB007	cibersort.NK.cells.resting	0.100433	Cladribine High Dose	Male	39
HYB008	cibersort.NK.cells.resting	0.112255	Placebo	Female	28
HYB009	cibersort.NK.cells.resting	0.122131	Cladribine Low Dose	Female	34
HYB010	cibersort.NK.cells.resting	0.0794817	Cladribine Low Dose	Female	34
HYB011	cibersort.NK.cells.resting	0.131915	Placebo	Male	28
HYB012	cibersort.NK.cells.resting	0.0894075	Placebo	Male	41
HYB013	cibersort.NK.cells.resting	0.0991011	Cladribine High Dose	Female	21
HYB014	cibersort.NK.cells.resting	0.166973	Cladribine Low Dose	Male	19
HYB015	cibersort.NK.cells.resting	0.0983252	Placebo	Female	33
HYB016	cibersort.NK.cells.resting	0.123673	Cladribine Low Dose	Female	20
HYB017	cibersort.NK.cells.resting	0.0690942	Cladribine Low Dose	Female	55
HYB018	cibersort.NK.cells.resting	0.137993	Cladribine High Dose	Female	64
HYB019	cibersort.NK.cells.resting	0.159932	Placebo	Male	45
HYB020	cibersort.NK.cells.resting	0.111008	Cladribine High Dose	Female	43
HYB021	cibersort.NK.cells.resting	0.123452	Cladribine High Dose	Male	54
HYB022	cibersort.NK.cells.resting	0.101817	Placebo	Female	57
HYB023	cibersort.NK.cells.resting	0.115264	Cladribine Low Dose	Male	39
HYB024	cibersort.NK.cells.resting	0.106045	Cladribine High Dose	Female	56
HYB025	cibersort.NK.cells.resting	0.109023	Placebo	Female	58
HYB026	cibersort.NK.cells.resting	0.100601	Cladribine High Dose	Female	40
HYB027	cibersort.NK.cells.resting	0.0875911	Cladribine Low Dose	Male	27
HYB028	cibersort.NK.cells.resting	0.0589493	Placebo	Female	38
HYB029	cibersort.NK.cells.resting	0.111765	Cladribine High Dose	Female	33
HYB030	cibersort.NK.cells.resting	0.0508	Cladribine Low Dose	Female	23
HYB031	cibersort.NK.cells.resting	0.121319	Cladribine High Dose	Male	34
HYB032	cibersort.NK.cells.resting	0.121275	Cladribine High Dose	Female	43
HYB033	cibersort.NK.cells.resting	0.0918573	Cladribine High Dose	Male	24
HYB034	cibersort.NK.cells.resting	0.166825	Cladribine Low Dose	Female	49
HYB035	cibersort.NK.cells.resting	0.21894	Placebo	Male	26
HYB036	cibersort.NK.cells.resting	0.101315	Cladribine Low Dose	Female	43
HYB037	cibersort.NK.cells.resting	0.118559	Placebo	Male	42
HYB038	cibersort.NK.cells.resting	0.0778542	Cladribine High Dose	Female	41
HYB039	cibersort.NK.cells.resting	0.0713327	Placebo	Male	33
HYB040	cibersort.NK.cells.resting	0.0518417	Cladribine Low Dose	Female	42
HYB041	cibersort.NK.cells.resting	0.0606081	Cladribine High Dose	Female	36
HYB042	cibersort.NK.cells.resting	0.0819746	Cladribine Low Dose	Female	36
HYB043	cibersort.NK.cells.resting	0.102399	Cladribine Low Dose	Female	28
HYB044	cibersort.NK.cells.resting	0.0657764	Cladribine High Dose	Female	22
HYB045	cibersort.NK.cells.resting	0.123864	Cladribine High Dose	Male	20
HYB046	cibersort.NK.cells.resting	0.0925035	Cladribine High Dose	Male	48
HYB047	cibersort.NK.cells.resting	0.108638	Cladribine High Dose	Female	52
HYB048	cibersort.NK.cells.resting	0.0903785	Cladribine Low Dose	Female	40
HYB049	cibersort.NK.cells.resting	0.0491128	Cladribine High Dose	Female	29
HYB050	cibersort.NK.cells.resting	0.0810852	Cladribine High Dose	Female	57
HYB051	cibersort.NK.cells.resting	0.0625003	Cladribine High Dose	Female	56
HYB052	cibersort.NK.cells.resting	0.113641	Placebo	Male	41
HYB053	cibersort.NK.cells.resting	0.107296	Placebo	Female	36
HYB054	cibersort.NK.cells.resting	0.0792322	Cladribine Low Dose	Male	43
HYB055	cibersort.NK.cells.resting	0.128395	Cladribine High Dose	Male	31
HYB056	cibersort.NK.cells.resting	0.0837731	Cladribine Low Dose	Female	42
HYB057	cibersort.NK.cells.resting	0.0971946	Cladribine High Dose	Female	48
HYB058	cibersort.NK.cells.resting	0.140974	Placebo	Female	49
HYB059	cibersort.NK.cells.resting	0.0736644	Cladribine Low Dose	Female	52
HYB060	cibersort.NK.cells.resting	0.0723401	Placebo	Female	37
HYB061	cibersort.NK.cells.resting	0.145737	Cladribine High Dose	Female	46
HYB062	cibersort.NK.cells.resting	0.153631	Cladribine Low Dose	Male	41
HYB063	cibersort.NK.cells.resting	0.123365	Placebo	Female	32
HYB064	cibersort.NK.cells.resting	0.148194	Cladribine Low Dose	Female	39
HYB065	cibersort.NK.cells.resting	0.137519	Cladribine High Dose	Female	47
HYB066	cibersort.NK.cells.resting	0.124319	Cladribine High Dose	Male	46
HYB067	cibersort.NK.cells.resting	0.0463648	Placebo	Female	25
HYB068	cibersort.NK.cells.resting	0.0635142	Cladribine High Dose	Female	44
HYB069	cibersort.NK.cells.resting	0.15708	Cladribine High Dose	Male	53
HYB070	cibersort.NK.cells.resting	0.1774	Placebo	Male	22
HYB071	cibersort.NK.cells.resting	0.0880004	Cladribine High Dose	Female	42
HYB072	cibersort.NK.cells.resting	0.20594	Cladribine High Dose	Male	34
HYB073	cibersort.NK.cells.resting	0.0921894	Cladribine Low Dose	Female	35
HYB074	cibersort.NK.cells.resting	0.156028	Placebo	Female	39
HYB075	cibersort.NK.cells.resting	0.136464	Placebo	Male	46
HYB076	cibersort.NK.cells.resting	0.0842402	Placebo	Female	42
HYB077	cibersort.NK.cells.resting	0.177142	Cladribine Low Dose	Female	45
HYB078	cibersort.NK.cells.resting	0.16135	Placebo	Female	56
HYB079	cibersort.NK.cells.resting	0.0833727	Cladribine Low Dose	Female	31
HYB080	cibersort.NK.cells.resting	0.195665	Cladribine High Dose	Female	30
HYB081	cibersort.NK.cells.resting	0.147601	Cladribine High Dose	Female	49
HYB082	cibersort.NK.cells.resting	0.122068	Cladribine High Dose	Female	34
HYB083	cibersort.NK.cells.resting	0.1144	Cladribine Low Dose	Male	32
HYB084	cibersort.NK.cells.resting	0.117095	Cladribine High Dose	Male	23
HYB085	cibersort.NK.cells.resting	0.149992	Cladribine Low Dose	Male	28
HYB086	cibersort.NK.cells.resting	0.0600715	Cladribine Low Dose	Female	43
HYB087	cibersort.NK.cells.resting	0.116098	Placebo	Male	38
HYB088	cibersort.NK.cells.resting	0.178244	Cladribine Low Dose	Male	30
HYB089	cibersort.NK.cells.resting	0.050404	Placebo	Female	30
HYB090	cibersort.NK.cells.resting	0.120875	Placebo	Male	39
HYB091	cibersort.NK.cells.resting	0.0940265	Cladribine High Dose	Male	22
HYB092	cibersort.NK.cells.resting	0.175069	Cladribine High Dose	Male	42
HYB093	cibersort.NK.cells.resting	0.103313	Placebo	Female	40
HYB094	cibersort.NK.cells.resting	0.138931	Placebo	Female	46
HYB095	cibersort.NK.cells.resting	0.132442	Cladribine High Dose	Female	37
HYB096	cibersort.NK.cells.resting	0.114249	Cladribine High Dose	Female	42
HYB097	cibersort.NK.cells.resting	0.0821945	Placebo	Male	36
HYB098	cibersort.NK.cells.resting	0.0673591	Placebo	Female	40
HYB099	cibersort.NK.cells.resting	0.0733563	Cladribine High Dose	Female	48
HYB100	cibersort.NK.cells.resting	0.0885633	Cladribine Low Dose	Female	62
HYB101	cibersort.NK.cells.resting	0.0907112	Cladribine Low Dose	Female	48
HYB102	cibersort.NK.cells.resting	0.0665422	Cladribine High Dose	Female	44
HYB103	cibersort.NK.cells.resting	0.0536388	Placebo	Female	50
HYB104	cibersort.NK.cells.resting	0.152755	Cladribine High Dose	Female	57
HYB105	cibersort.NK.cells.resting	0.101116	Cladribine High Dose	Female	52
HYB106	cibersort.NK.cells.resting	0.0322373	Cladribine Low Dose	Female	36
[truncated: 2,162 more rows]

## Sheet: GSE93777_xcell
# The GSE93777 dataset (https://www.ncbi.nlm.nih.gov/geo/query/acc.cgi?acc=GSE93777) includes microarray gene expression profiling of whole blood and sorted immune cells from rheumatoid arthritis patients, some of whom had received drug treatment (methotrexate, infliximab, and tocilizumab).
# Immune cell deconvolution score was generated using xCell R package v1.1 for each sample in the datasets. Cell types that are not generatlly present in the whole blood were removed from consideration.
sample_id	sample_id_collect	subject_id	cell.types	deconvolution_score	sample_disease	sample_status	sample_treatment	sample_treatment_response
HC003	GSM2449673	HC003	xcell.aDC	0.00220651	healthy	normal
HC003	GSM2449673	HC003	xcell.B.cells	0.160783	healthy	normal
HC003	GSM2449673	HC003	xcell.Basophils	1.48973e-17	healthy	normal
HC003	GSM2449673	HC003	xcell.CD4.memory.T.cells	0.269339	healthy	normal
HC003	GSM2449673	HC003	xcell.CD4.naive.T.cells	0.115663	healthy	normal
HC003	GSM2449673	HC003	xcell.CD4.T.cells	0.180645	healthy	normal
HC003	GSM2449673	HC003	xcell.CD4.Tcm	0.126801	healthy	normal
HC003	GSM2449673	HC003	xcell.CD4.Tem	0.0662379	healthy	normal
HC003	GSM2449673	HC003	xcell.CD8.naive.T.cells	0.055227	healthy	normal
HC003	GSM2449673	HC003	xcell.CD8.T.cells	0.140603	healthy	normal
HC003	GSM2449673	HC003	xcell.CD8.Tcm	0.128535	healthy	normal
HC003	GSM2449673	HC003	xcell.CD8.Tem	0.0102644	healthy	normal
HC003	GSM2449673	HC003	xcell.cDC	0.0434111	healthy	normal
HC003	GSM2449673	HC003	xcell.Class.switched.memory.B.cells	0.0958828	healthy	normal
HC003	GSM2449673	HC003	xcell.CLP	0.0871358	healthy	normal
HC003	GSM2449673	HC003	xcell.CMP	0.00643536	healthy	normal
HC003	GSM2449673	HC003	xcell.DC	0	healthy	normal
HC003	GSM2449673	HC003	xcell.Eosinophils	0.104047	healthy	normal
HC003	GSM2449673	HC003	xcell.Erythrocytes	0.064517	healthy	normal
HC003	GSM2449673	HC003	xcell.GMP	0.0171307	healthy	normal
HC003	GSM2449673	HC003	xcell.HSC	0.0109908	healthy	normal
HC003	GSM2449673	HC003	xcell.iDC	0.0181852	healthy	normal
HC003	GSM2449673	HC003	xcell.Macrophages	0.0164119	healthy	normal
HC003	GSM2449673	HC003	xcell.Macrophages.M1	0.0102497	healthy	normal
HC003	GSM2449673	HC003	xcell.Macrophages.M2	0.0236931	healthy	normal
HC003	GSM2449673	HC003	xcell.Mast.cells	0.0118714	healthy	normal
HC003	GSM2449673	HC003	xcell.Megakaryocytes	0.289148	healthy	normal
HC003	GSM2449673	HC003	xcell.Memory.B.cells	0.080336	healthy	normal
HC003	GSM2449673	HC003	xcell.MEP	0.053537	healthy	normal
HC003	GSM2449673	HC003	xcell.Monocytes	1.3544e-18	healthy	normal
HC003	GSM2449673	HC003	xcell.MPP	0.202248	healthy	normal
HC003	GSM2449673	HC003	xcell.MSC	0.124781	healthy	normal
HC003	GSM2449673	HC003	xcell.naive.B.cells	0.100401	healthy	normal
HC003	GSM2449673	HC003	xcell.Neutrophils	0.0126913	healthy	normal
HC003	GSM2449673	HC003	xcell.NK.cells	0	healthy	normal
HC003	GSM2449673	HC003	xcell.NKT	0.209228	healthy	normal
HC003	GSM2449673	HC003	xcell.pDC	0.00204443	healthy	normal
HC003	GSM2449673	HC003	xcell.Plasma.cells	0.0276314	healthy	normal
HC003	GSM2449673	HC003	xcell.Platelets	0.18544	healthy	normal
HC003	GSM2449673	HC003	xcell.pro.B.cells	0.0222862	healthy	normal
HC003	GSM2449673	HC003	xcell.Tgd.cells	0.0184434	healthy	normal
HC003	GSM2449673	HC003	xcell.Th1.cells	0.172268	healthy	normal
HC003	GSM2449673	HC003	xcell.Th2.cells	0.0423862	healthy	normal
HC003	GSM2449673	HC003	xcell.Tregs	0	healthy	normal
HC004	GSM2449609	HC004	xcell.aDC	0	healthy	normal
HC004	GSM2449609	HC004	xcell.B.cells	0.168396	healthy	normal
HC004	GSM2449609	HC004	xcell.Basophils	0	healthy	normal
HC004	GSM2449609	HC004	xcell.CD4.memory.T.cells	0.218828	healthy	normal
HC004	GSM2449609	HC004	xcell.CD4.naive.T.cells	0.0225058	healthy	normal
HC004	GSM2449609	HC004	xcell.CD4.T.cells	0.11524	healthy	normal
HC004	GSM2449609	HC004	xcell.CD4.Tcm	0.0890081	healthy	normal
HC004	GSM2449609	HC004	xcell.CD4.Tem	0.0502465	healthy	normal
HC004	GSM2449609	HC004	xcell.CD8.naive.T.cells	0	healthy	normal
HC004	GSM2449609	HC004	xcell.CD8.T.cells	0.118706	healthy	normal
HC004	GSM2449609	HC004	xcell.CD8.Tcm	0.110057	healthy	normal
HC004	GSM2449609	HC004	xcell.CD8.Tem	0.0336418	healthy	normal
HC004	GSM2449609	HC004	xcell.cDC	0.0561137	healthy	normal
HC004	GSM2449609	HC004	xcell.Class.switched.memory.B.cells	0.0940907	healthy	normal
HC004	GSM2449609	HC004	xcell.CLP	0.0448704	healthy	normal
HC004	GSM2449609	HC004	xcell.CMP	0	healthy	normal
HC004	GSM2449609	HC004	xcell.DC	0	healthy	normal
HC004	GSM2449609	HC004	xcell.Eosinophils	0.0677066	healthy	normal
HC004	GSM2449609	HC004	xcell.Erythrocytes	0.113611	healthy	normal
HC004	GSM2449609	HC004	xcell.GMP	0	healthy	normal
HC004	GSM2449609	HC004	xcell.HSC	0.0135125	healthy	normal
HC004	GSM2449609	HC004	xcell.iDC	0	healthy	normal
HC004	GSM2449609	HC004	xcell.Macrophages	0.0192592	healthy	normal
HC004	GSM2449609	HC004	xcell.Macrophages.M1	0.0127112	healthy	normal
HC004	GSM2449609	HC004	xcell.Macrophages.M2	0.0223739	healthy	normal
HC004	GSM2449609	HC004	xcell.Mast.cells	0.0236059	healthy	normal
HC004	GSM2449609	HC004	xcell.Megakaryocytes	0.220206	healthy	normal
HC004	GSM2449609	HC004	xcell.Memory.B.cells	0.0901437	healthy	normal
HC004	GSM2449609	HC004	xcell.MEP	0.0115304	healthy	normal
HC004	GSM2449609	HC004	xcell.Monocytes	8.60129e-19	healthy	normal
HC004	GSM2449609	HC004	xcell.MPP	0.184539	healthy	normal
HC004	GSM2449609	HC004	xcell.MSC	0.222486	healthy	normal
HC004	GSM2449609	HC004	xcell.naive.B.cells	0.110509	healthy	normal
HC004	GSM2449609	HC004	xcell.Neutrophils	0.0748088	healthy	normal
HC004	GSM2449609	HC004	xcell.NK.cells	1.37448e-20	healthy	normal
HC004	GSM2449609	HC004	xcell.NKT	0.231191	healthy	normal
HC004	GSM2449609	HC004	xcell.pDC	0.0113258	healthy	normal
HC004	GSM2449609	HC004	xcell.Plasma.cells	0.0260821	healthy	normal
HC004	GSM2449609	HC004	xcell.Platelets	0.131211	healthy	normal
HC004	GSM2449609	HC004	xcell.pro.B.cells	0.0349666	healthy	normal
HC004	GSM2449609	HC004	xcell.Tgd.cells	0.00108408	healthy	normal
HC004	GSM2449609	HC004	xcell.Th1.cells	0.14769	healthy	normal
HC004	GSM2449609	HC004	xcell.Th2.cells	0.0368587	healthy	normal
HC004	GSM2449609	HC004	xcell.Tregs	5.65614e-18	healthy	normal
HC005	GSM2449674	HC005	xcell.aDC	5.24084e-19	healthy	normal
HC005	GSM2449674	HC005	xcell.B.cells	0.146565	healthy	normal
HC005	GSM2449674	HC005	xcell.Basophils	5.82508e-20	healthy	normal
HC005	GSM2449674	HC005	xcell.CD4.memory.T.cells	0.302537	healthy	normal
HC005	GSM2449674	HC005	xcell.CD4.naive.T.cells	0.0877058	healthy	normal
HC005	GSM2449674	HC005	xcell.CD4.T.cells	0.184217	healthy	normal
HC005	GSM2449674	HC005	xcell.CD4.Tcm	0.0945387	healthy	normal
HC005	GSM2449674	HC005	xcell.CD4.Tem	0.0572838	healthy	normal
HC005	GSM2449674	HC005	xcell.CD8.naive.T.cells	0.0490635	healthy	normal
HC005	GSM2449674	HC005	xcell.CD8.T.cells	0.140528	healthy	normal
HC005	GSM2449674	HC005	xcell.CD8.Tcm	0.128186	healthy	normal
HC005	GSM2449674	HC005	xcell.CD8.Tem	0.073115	healthy	normal
HC005	GSM2449674	HC005	xcell.cDC	0.0233961	healthy	normal
HC005	GSM2449674	HC005	xcell.Class.switched.memory.B.cells	0.0832341	healthy	normal
HC005	GSM2449674	HC005	xcell.CLP	0.0750542	healthy	normal
HC005	GSM2449674	HC005	xcell.CMP	2.39292e-18	healthy	normal
HC005	GSM2449674	HC005	xcell.DC	4.2302e-20	healthy	normal
HC005	GSM2449674	HC005	xcell.Eosinophils	0.146833	healthy	normal
HC005	GSM2449674	HC005	xcell.Erythrocytes	0.0416563	healthy	normal
HC005	GSM2449674	HC005	xcell.GMP	0	healthy	normal
HC005	GSM2449674	HC005	xcell.HSC	0	healthy	normal
HC005	GSM2449674	HC005	xcell.iDC	0.021255	healthy	normal
HC005	GSM2449674	HC005	xcell.Macrophages	0.043719	healthy	normal
HC005	GSM2449674	HC005	xcell.Macrophages.M1	0.0187521	healthy	normal
HC005	GSM2449674	HC005	xcell.Macrophages.M2	0.0349341	healthy	normal
HC005	GSM2449674	HC005	xcell.Mast.cells	0.00848872	healthy	normal
HC005	GSM2449674	HC005	xcell.Megakaryocytes	0.27688	healthy	normal
HC005	GSM2449674	HC005	xcell.Memory.B.cells	0.061211	healthy	normal
HC005	GSM2449674	HC005	xcell.MEP	0	healthy	normal
HC005	GSM2449674	HC005	xcell.Monocytes	5.46433e-18	healthy	normal
HC005	GSM2449674	HC005	xcell.MPP	0.166272	healthy	normal
HC005	GSM2449674	HC005	xcell.MSC	0.148032	healthy	normal
HC005	GSM2449674	HC005	xcell.naive.B.cells	0.0856522	healthy	normal
HC005	GSM2449674	HC005	xcell.Neutrophils	0.0114509	healthy	normal
HC005	GSM2449674	HC005	xcell.NK.cells	0.0125896	healthy	normal
HC005	GSM2449674	HC005	xcell.NKT	0.161937	healthy	normal
HC005	GSM2449674	HC005	xcell.pDC	0	healthy	normal
HC005	GSM2449674	HC005	xcell.Plasma.cells	0.052596	healthy	normal
HC005	GSM2449674	HC005	xcell.Platelets	0.162899	healthy	normal
HC005	GSM2449674	HC005	xcell.pro.B.cells	0.0246899	healthy	normal
HC005	GSM2449674	HC005	xcell.Tgd.cells	0.0597157	healthy	normal
HC005	GSM2449674	HC005	xcell.Th1.cells	0.190593	healthy	normal
HC005	GSM2449674	HC005	xcell.Th2.cells	0.0319469	healthy	normal
HC005	GSM2449674	HC005	xcell.Tregs	0.0114249	healthy	normal
HC006	GSM2449611	HC006	xcell.aDC	2.15105e-18	healthy	normal
HC006	GSM2449611	HC006	xcell.B.cells	0	healthy	normal
HC006	GSM2449611	HC006	xcell.Basophils	0	healthy	normal
HC006	GSM2449611	HC006	xcell.CD4.memory.T.cells	0.165161	healthy	normal
HC006	GSM2449611	HC006	xcell.CD4.naive.T.cells	0.0484736	healthy	normal
HC006	GSM2449611	HC006	xcell.CD4.T.cells	0.13953	healthy	normal
HC006	GSM2449611	HC006	xcell.CD4.Tcm	0.105386	healthy	normal
HC006	GSM2449611	HC006	xcell.CD4.Tem	0.0489042	healthy	normal
HC006	GSM2449611	HC006	xcell.CD8.naive.T.cells	0	healthy	normal
HC006	GSM2449611	HC006	xcell.CD8.T.cells	0.169033	healthy	normal
HC006	GSM2449611	HC006	xcell.CD8.Tcm	0.119713	healthy	normal
HC006	GSM2449611	HC006	xcell.CD8.Tem	0.0898175	healthy	normal
HC006	GSM2449611	HC006	xcell.cDC	0.0474779	healthy	normal
HC006	GSM2449611	HC006	xcell.Class.switched.memory.B.cells	8.58775e-18	healthy	normal
HC006	GSM2449611	HC006	xcell.CLP	0.0661241	healthy	normal
HC006	GSM2449611	HC006	xcell.CMP	0.0380146	healthy	normal
HC006	GSM2449611	HC006	xcell.DC	8.67362e-19	healthy	normal
HC006	GSM2449611	HC006	xcell.Eosinophils	0.348485	healthy	normal
HC006	GSM2449611	HC006	xcell.Erythrocytes	0.0379781	healthy	normal
HC006	GSM2449611	HC006	xcell.GMP	0.0370224	healthy	normal
HC006	GSM2449611	HC006	xcell.HSC	3.47611e-17	healthy	normal
HC006	GSM2449611	HC006	xcell.iDC	0.0367704	healthy	normal
HC006	GSM2449611	HC006	xcell.Macrophages	0.0385429	healthy	normal
HC006	GSM2449611	HC006	xcell.Macrophages.M1	0.0118838	healthy	normal
HC006	GSM2449611	HC006	xcell.Macrophages.M2	0.0317666	healthy	normal
HC006	GSM2449611	HC006	xcell.Mast.cells	0.0212648	healthy	normal
HC006	GSM2449611	HC006	xcell.Megakaryocytes	0.133966	healthy	normal
HC006	GSM2449611	HC006	xcell.Memory.B.cells	0	healthy	normal
HC006	GSM2449611	HC006	xcell.MEP	0.0263677	healthy	normal
HC006	GSM2449611	HC006	xcell.Monocytes	9.2762e-18	healthy	normal
HC006	GSM2449611	HC006	xcell.MPP	0.110471	healthy	normal
HC006	GSM2449611	HC006	xcell.MSC	0.249663	healthy	normal
HC006	GSM2449611	HC006	xcell.naive.B.cells	0	healthy	normal
HC006	GSM2449611	HC006	xcell.Neutrophils	0.061192	healthy	normal
HC006	GSM2449611	HC006	xcell.NK.cells	0.0548482	healthy	normal
HC006	GSM2449611	HC006	xcell.NKT	0.247455	healthy	normal
HC006	GSM2449611	HC006	xcell.pDC	0	healthy	normal
HC006	GSM2449611	HC006	xcell.Plasma.cells	2.92894e-19	healthy	normal
HC006	GSM2449611	HC006	xcell.Platelets	0.0884957	healthy	normal
HC006	GSM2449611	HC006	xcell.pro.B.cells	0	healthy	normal
HC006	GSM2449611	HC006	xcell.Tgd.cells	0.0235132	healthy	normal
HC006	GSM2449611	HC006	xcell.Th1.cells	0.190048	healthy	normal
HC006	GSM2449611	HC006	xcell.Th2.cells	0.00620313	healthy	normal
HC006	GSM2449611	HC006	xcell.Tregs	0.0127786	healthy	normal
HC007	GSM2449612	HC007	xcell.aDC	0.00182397	healthy	normal
HC007	GSM2449612	HC007	xcell.B.cells	0.107685	healthy	normal
HC007	GSM2449612	HC007	xcell.Basophils	2.78971e-19	healthy	normal
HC007	GSM2449612	HC007	xcell.CD4.memory.T.cells	0.230997	healthy	normal
HC007	GSM2449612	HC007	xcell.CD4.naive.T.cells	0.0541	healthy	normal
HC007	GSM2449612	HC007	xcell.CD4.T.cells	0.153475	healthy	normal
HC007	GSM2449612	HC007	xcell.CD4.Tcm	0.0867929	healthy	normal
HC007	GSM2449612	HC007	xcell.CD4.Tem	0.0564622	healthy	normal
HC007	GSM2449612	HC007	xcell.CD8.naive.T.cells	9.81272e-21	healthy	normal
HC007	GSM2449612	HC007	xcell.CD8.T.cells	0.144126	healthy	normal
HC007	GSM2449612	HC007	xcell.CD8.Tcm	0.133183	healthy	normal
HC007	GSM2449612	HC007	xcell.CD8.Tem	0.031048	healthy	normal
HC007	GSM2449612	HC007	xcell.cDC	0.019927	healthy	normal
HC007	GSM2449612	HC007	xcell.Class.switched.memory.B.cells	0.0464661	healthy	normal
HC007	GSM2449612	HC007	xcell.CLP	0.0691258	healthy	normal
HC007	GSM2449612	HC007	xcell.CMP	0.0158483	healthy	normal
HC007	GSM2449612	HC007	xcell.DC	0	healthy	normal
HC007	GSM2449612	HC007	xcell.Eosinophils	0.156501	healthy	normal
HC007	GSM2449612	HC007	xcell.Erythrocytes	0.016327	healthy	normal
HC007	GSM2449612	HC007	xcell.GMP	6.67952e-18	healthy	normal
HC007	GSM2449612	HC007	xcell.HSC	1.0842e-19	healthy	normal
HC007	GSM2449612	HC007	xcell.iDC	0	healthy	normal
HC007	GSM2449612	HC007	xcell.Macrophages	0.034993	healthy	normal
HC007	GSM2449612	HC007	xcell.Macrophages.M1	0.0219205	healthy	normal
HC007	GSM2449612	HC007	xcell.Macrophages.M2	0.030397	healthy	normal
HC007	GSM2449612	HC007	xcell.Mast.cells	0.0116277	healthy	normal
HC007	GSM2449612	HC007	xcell.Megakaryocytes	0.239513	healthy	normal
HC007	GSM2449612	HC007	xcell.Memory.B.cells	0.0452848	healthy	normal
HC007	GSM2449612	HC007	xcell.MEP	0.0431007	healthy	normal
HC007	GSM2449612	HC007	xcell.Monocytes	0	healthy	normal
HC007	GSM2449612	HC007	xcell.MPP	0.0873931	healthy	normal
HC007	GSM2449612	HC007	xcell.MSC	0.0913638	healthy	normal
HC007	GSM2449612	HC007	xcell.naive.B.cells	0.0655578	healthy	normal
HC007	GSM2449612	HC007	xcell.Neutrophils	0.0656776	healthy	normal
HC007	GSM2449612	HC007	xcell.NK.cells	0	healthy	normal
HC007	GSM2449612	HC007	xcell.NKT	0.224377	healthy	normal
HC007	GSM2449612	HC007	xcell.pDC	0	healthy	normal
HC007	GSM2449612	HC007	xcell.Plasma.cells	0.100603	healthy	normal
HC007	GSM2449612	HC007	xcell.Platelets	0.135004	healthy	normal
HC007	GSM2449612	HC007	xcell.pro.B.cells	0.0155637	healthy	normal
HC007	GSM2449612	HC007	xcell.Tgd.cells	0.0172999	healthy	normal
HC007	GSM2449612	HC007	xcell.Th1.cells	0.168811	healthy	normal
HC007	GSM2449612	HC007	xcell.Th2.cells	0.0212673	healthy	normal
HC007	GSM2449612	HC007	xcell.Tregs	0.0321078	healthy	normal
HC008	GSM2449675	HC008	xcell.aDC	1.91727e-19	healthy	normal
HC008	GSM2449675	HC008	xcell.B.cells	0.130994	healthy	normal
HC008	GSM2449675	HC008	xcell.Basophils	4.73503e-18	healthy	normal
HC008	GSM2449675	HC008	xcell.CD4.memory.T.cells	0.198489	healthy	normal
HC008	GSM2449675	HC008	xcell.CD4.naive.T.cells	0.0562236	healthy	normal
HC008	GSM2449675	HC008	xcell.CD4.T.cells	0.118687	healthy	normal
HC008	GSM2449675	HC008	xcell.CD4.Tcm	0.0910421	healthy	normal
HC008	GSM2449675	HC008	xcell.CD4.Tem	0.032388	healthy	normal
HC008	GSM2449675	HC008	xcell.CD8.naive.T.cells	0.0145244	healthy	normal
HC008	GSM2449675	HC008	xcell.CD8.T.cells	0.060762	healthy	normal
HC008	GSM2449675	HC008	xcell.CD8.Tcm	0.06655	healthy	normal
HC008	GSM2449675	HC008	xcell.CD8.Tem	0.00751691	healthy	normal
HC008	GSM2449675	HC008	xcell.cDC	0.0422983	healthy	normal
HC008	GSM2449675	HC008	xcell.Class.switched.memory.B.cells	0.11372	healthy	normal
HC008	GSM2449675	HC008	xcell.CLP	0.0487569	healthy	normal
HC008	GSM2449675	HC008	xcell.CMP	0.0107147	healthy	normal
HC008	GSM2449675	HC008	xcell.DC	0	healthy	normal
HC008	GSM2449675	HC008	xcell.Eosinophils	0.236579	healthy	normal
HC008	GSM2449675	HC008	xcell.Erythrocytes	0.0674545	healthy	normal
HC008	GSM2449675	HC008	xcell.GMP	0	healthy	normal
HC008	GSM2449675	HC008	xcell.HSC	0.00696199	healthy	normal
HC008	GSM2449675	HC008	xcell.iDC	7.71711e-19	healthy	normal
HC008	GSM2449675	HC008	xcell.Macrophages	0.0317854	healthy	normal
HC008	GSM2449675	HC008	xcell.Macrophages.M1	0.0118887	healthy	normal
HC008	GSM2449675	HC008	xcell.Macrophages.M2	0.0272507	healthy	normal
HC008	GSM2449675	HC008	xcell.Mast.cells	0.00623199	healthy	normal
HC008	GSM2449675	HC008	xcell.Megakaryocytes	0.215968	healthy	normal
HC008	GSM2449675	HC008	xcell.Memory.B.cells	0.0651996	healthy	normal
HC008	GSM2449675	HC008	xcell.MEP	0	healthy	normal
HC008	GSM2449675	HC008	xcell.Monocytes	0	healthy	normal
HC008	GSM2449675	HC008	xcell.MPP	0.115379	healthy	normal
HC008	GSM2449675	HC008	xcell.MSC	0.0445547	healthy	normal
HC008	GSM2449675	HC008	xcell.naive.B.cells	0.0781366	healthy	normal
HC008	GSM2449675	HC008	xcell.Neutrophils	0.134637	healthy	normal
HC008	GSM2449675	HC008	xcell.NK.cells	0	healthy	normal
HC008	GSM2449675	HC008	xcell.NKT	0.288	healthy	normal
HC008	GSM2449675	HC008	xcell.pDC	7.63627e-18	healthy	normal
HC008	GSM2449675	HC008	xcell.Plasma.cells	0	healthy	normal
HC008	GSM2449675	HC008	xcell.Platelets	0.0961999	healthy	normal
HC008	GSM2449675	HC008	xcell.pro.B.cells	0.00185117	healthy	normal
HC008	GSM2449675	HC008	xcell.Tgd.cells	2.99046e-19	healthy	normal
HC008	GSM2449675	HC008	xcell.Th1.cells	0.151723	healthy	normal
HC008	GSM2449675	HC008	xcell.Th2.cells	0.0218586	healthy	normal
HC008	GSM2449675	HC008	xcell.Tregs	0.0136126	healthy	normal
HC009	GSM2449614	HC009	xcell.aDC	0.0145613	healthy	normal
HC009	GSM2449614	HC009	xcell.B.cells	0.136549	healthy	normal
HC009	GSM2449614	HC009	xcell.Basophils	4.02719e-18	healthy	normal
HC009	GSM2449614	HC009	xcell.CD4.memory.T.cells	0.240074	healthy	normal
HC009	GSM2449614	HC009	xcell.CD4.naive.T.cells	0.0636808	healthy	normal
HC009	GSM2449614	HC009	xcell.CD4.T.cells	0.158642	healthy	normal
HC009	GSM2449614	HC009	xcell.CD4.Tcm	0.17233	healthy	normal
HC009	GSM2449614	HC009	xcell.CD4.Tem	0.0144677	healthy	normal
HC009	GSM2449614	HC009	xcell.CD8.naive.T.cells	0.00572313	healthy	normal
HC009	GSM2449614	HC009	xcell.CD8.T.cells	0.0845606	healthy	normal
HC009	GSM2449614	HC009	xcell.CD8.Tcm	0.0915163	healthy	normal
HC009	GSM2449614	HC009	xcell.CD8.Tem	5.43014e-20	healthy	normal
HC009	GSM2449614	HC009	xcell.cDC	0.00471819	healthy	normal
HC009	GSM2449614	HC009	xcell.Class.switched.memory.B.cells	0.107148	healthy	normal
HC009	GSM2449614	HC009	xcell.CLP	0.0217266	healthy	normal
HC009	GSM2449614	HC009	xcell.CMP	0.0558419	healthy	normal
HC009	GSM2449614	HC009	xcell.DC	0	healthy	normal
HC009	GSM2449614	HC009	xcell.Eosinophils	0.311109	healthy	normal
HC009	GSM2449614	HC009	xcell.Erythrocytes	0.0172689	healthy	normal
HC009	GSM2449614	HC009	xcell.GMP	0.0442153	healthy	normal
HC009	GSM2449614	HC009	xcell.HSC	0	healthy	normal
HC009	GSM2449614	HC009	xcell.iDC	3.46178e-19	healthy	normal
HC009	GSM2449614	HC009	xcell.Macrophages	1.07576e-18	healthy	normal
HC009	GSM2449614	HC009	xcell.Macrophages.M1	0	healthy	normal
HC009	GSM2449614	HC009	xcell.Macrophages.M2	0.00526269	healthy	normal
HC009	GSM2449614	HC009	xcell.Mast.cells	1.12783e-19	healthy	normal
HC009	GSM2449614	HC009	xcell.Megakaryocytes	0.256339	healthy	normal
HC009	GSM2449614	HC009	xcell.Memory.B.cells	0.0564438	healthy	normal
HC009	GSM2449614	HC009	xcell.MEP	0	healthy	normal
HC009	GSM2449614	HC009	xcell.Monocytes	1.20251e-17	healthy	normal
HC009	GSM2449614	HC009	xcell.MPP	0.150698	healthy	normal
HC009	GSM2449614	HC009	xcell.MSC	0.111565	healthy	normal
HC009	GSM2449614	HC009	xcell.naive.B.cells	0.0877603	healthy	normal
HC009	GSM2449614	HC009	xcell.Neutrophils	0.0676025	healthy	normal
HC009	GSM2449614	HC009	xcell.NK.cells	1.43936e-17	healthy	normal
HC009	GSM2449614	HC009	xcell.NKT	0.243695	healthy	normal
HC009	GSM2449614	HC009	xcell.pDC	0	healthy	normal
HC009	GSM2449614	HC009	xcell.Plasma.cells	0.0366761	healthy	normal
HC009	GSM2449614	HC009	xcell.Platelets	0.136945	healthy	normal
HC009	GSM2449614	HC009	xcell.pro.B.cells	0.00507604	healthy	normal
HC009	GSM2449614	HC009	xcell.Tgd.cells	0	healthy	normal
HC009	GSM2449614	HC009	xcell.Th1.cells	0.0989489	healthy	normal
HC009	GSM2449614	HC009	xcell.Th2.cells	0.0274021	healthy	normal
HC009	GSM2449614	HC009	xcell.Tregs	0.0454944	healthy	normal
HC010	GSM2449615	HC010	xcell.aDC	0	healthy	normal
HC010	GSM2449615	HC010	xcell.B.cells	0.0626911	healthy	normal
HC010	GSM2449615	HC010	xcell.Basophils	0	healthy	normal
HC010	GSM2449615	HC010	xcell.CD4.memory.T.cells	0.256986	healthy	normal
HC010	GSM2449615	HC010	xcell.CD4.naive.T.cells	0.0687951	healthy	normal
HC010	GSM2449615	HC010	xcell.CD4.T.cells	0.177659	healthy	normal
HC010	GSM2449615	HC010	xcell.CD4.Tcm	0.112894	healthy	normal
HC010	GSM2449615	HC010	xcell.CD4.Tem	0.0200749	healthy	normal
HC010	GSM2449615	HC010	xcell.CD8.naive.T.cells	0.02496	healthy	normal
HC010	GSM2449615	HC010	xcell.CD8.T.cells	0.182855	healthy	normal
HC010	GSM2449615	HC010	xcell.CD8.Tcm	0.146125	healthy	normal
HC010	GSM2449615	HC010	xcell.CD8.Tem	0.0872846	healthy	normal
HC010	GSM2449615	HC010	xcell.cDC	0.0133086	healthy	normal
HC010	GSM2449615	HC010	xcell.Class.switched.memory.B.cells	0.0736859	healthy	normal
HC010	GSM2449615	HC010	xcell.CLP	0.073647	healthy	normal
HC010	GSM2449615	HC010	xcell.CMP	0.0399963	healthy	normal
HC010	GSM2449615	HC010	xcell.DC	4.78203e-19	healthy	normal
HC010	GSM2449615	HC010	xcell.Eosinophils	0.211234	healthy	normal
HC010	GSM2449615	HC010	xcell.Erythrocytes	0.0909987	healthy	normal
HC010	GSM2449615	HC010	xcell.GMP	6.64053e-20	healthy	normal
HC010	GSM2449615	HC010	xcell.HSC	0	healthy	normal
HC010	GSM2449615	HC010	xcell.iDC	0.00621239	healthy	normal
HC010	GSM2449615	HC010	xcell.Macrophages	0.020523	healthy	normal
HC010	GSM2449615	HC010	xcell.Macrophages.M1	0.0148251	healthy	normal
HC010	GSM2449615	HC010	xcell.Macrophages.M2	0.0265103	healthy	normal
HC010	GSM2449615	HC010	xcell.Mast.cells	0.0132711	healthy	normal
HC010	GSM2449615	HC010	xcell.Megakaryocytes	0.168798	healthy	normal
HC010	GSM2449615	HC010	xcell.Memory.B.cells	0.0236011	healthy	normal
HC010	GSM2449615	HC010	xcell.MEP	0	healthy	normal
HC010	GSM2449615	HC010	xcell.Monocytes	0	healthy	normal
HC010	GSM2449615	HC010	xcell.MPP	0.0546616	healthy	normal
HC010	GSM2449615	HC010	xcell.MSC	0.15957	healthy	normal
HC010	GSM2449615	HC010	xcell.naive.B.cells	0.046655	healthy	normal
HC010	GSM2449615	HC010	xcell.Neutrophils	0.076032	healthy	normal
HC010	GSM2449615	HC010	xcell.NK.cells	0.00651778	healthy	normal
HC010	GSM2449615	HC010	xcell.NKT	0.24695	healthy	normal
HC010	GSM2449615	HC010	xcell.pDC	3.7621e-18	healthy	normal
HC010	GSM2449615	HC010	xcell.Plasma.cells	0.033374	healthy	normal
HC010	GSM2449615	HC010	xcell.Platelets	0.0848219	healthy	normal
HC010	GSM2449615	HC010	xcell.pro.B.cells	1.78433e-18	healthy	normal
HC010	GSM2449615	HC010	xcell.Tgd.cells	0.028583	healthy	normal
HC010	GSM2449615	HC010	xcell.Th1.cells	0.183124	healthy	normal
HC010	GSM2449615	HC010	xcell.Th2.cells	0.0463129	healthy	normal
HC010	GSM2449615	HC010	xcell.Tregs	0	healthy	normal
HC011	GSM2449616	HC011	xcell.aDC	4.17238e-19	healthy	normal
HC011	GSM2449616	HC011	xcell.B.cells	0.109068	healthy	normal
HC011	GSM2449616	HC011	xcell.Basophils	2.71521e-18	healthy	normal
HC011	GSM2449616	HC011	xcell.CD4.memory.T.cells	0.249578	healthy	normal
HC011	GSM2449616	HC011	xcell.CD4.naive.T.cells	0.0434001	healthy	normal
HC011	GSM2449616	HC011	xcell.CD4.T.cells	0.136891	healthy	normal
HC011	GSM2449616	HC011	xcell.CD4.Tcm	0.0992859	healthy	normal
HC011	GSM2449616	HC011	xcell.CD4.Tem	0.0849384	healthy	normal
HC011	GSM2449616	HC011	xcell.CD8.naive.T.cells	0	healthy	normal
HC011	GSM2449616	HC011	xcell.CD8.T.cells	0.099082	healthy	normal
HC011	GSM2449616	HC011	xcell.CD8.Tcm	0.123469	healthy	normal
HC011	GSM2449616	HC011	xcell.CD8.Tem	0	healthy	normal
HC011	GSM2449616	HC011	xcell.cDC	0.0227816	healthy	normal
HC011	GSM2449616	HC011	xcell.Class.switched.memory.B.cells	0.114415	healthy	normal
HC011	GSM2449616	HC011	xcell.CLP	0.0725208	healthy	normal
HC011	GSM2449616	HC011	xcell.CMP	0.0472288	healthy	normal
HC011	GSM2449616	HC011	xcell.DC	1.4496e-18	healthy	normal
HC011	GSM2449616	HC011	xcell.Eosinophils	0.341338	healthy	normal
HC011	GSM2449616	HC011	xcell.Erythrocytes	0.0407696	healthy	normal
HC011	GSM2449616	HC011	xcell.GMP	0.0253827	healthy	normal
HC011	GSM2449616	HC011	xcell.HSC	0	healthy	normal
HC011	GSM2449616	HC011	xcell.iDC	0.0321401	healthy	normal
HC011	GSM2449616	HC011	xcell.Macrophages	0.00678766	healthy	normal
HC011	GSM2449616	HC011	xcell.Macrophages.M1	0.00927088	healthy	normal
HC011	GSM2449616	HC011	xcell.Macrophages.M2	0	healthy	normal
HC011	GSM2449616	HC011	xcell.Mast.cells	7.96968e-19	healthy	normal
HC011	GSM2449616	HC011	xcell.Megakaryocytes	0.204324	healthy	normal
HC011	GSM2449616	HC011	xcell.Memory.B.cells	0.0488805	healthy	normal
HC011	GSM2449616	HC011	xcell.MEP	0	healthy	normal
HC011	GSM2449616	HC011	xcell.Monocytes	8.85274e-18	healthy	normal
HC011	GSM2449616	HC011	xcell.MPP	0.145182	healthy	normal
HC011	GSM2449616	HC011	xcell.MSC	0.175828	healthy	normal
HC011	GSM2449616	HC011	xcell.naive.B.cells	0.0517397	healthy	normal
HC011	GSM2449616	HC011	xcell.Neutrophils	0.0618498	healthy	normal
HC011	GSM2449616	HC011	xcell.NK.cells	2.38602e-19	healthy	normal
HC011	GSM2449616	HC011	xcell.NKT	0.316565	healthy	normal
HC011	GSM2449616	HC011	xcell.pDC	2.39833e-18	healthy	normal
HC011	GSM2449616	HC011	xcell.Plasma.cells	0.0592947	healthy	normal
HC011	GSM2449616	HC011	xcell.Platelets	0.114884	healthy	normal
HC011	GSM2449616	HC011	xcell.pro.B.cells	1.33767e-18	healthy	normal
HC011	GSM2449616	HC011	xcell.Tgd.cells	0	healthy	normal
HC011	GSM2449616	HC011	xcell.Th1.cells	0.129967	healthy	normal
HC011	GSM2449616	HC011	xcell.Th2.cells	0.0451745	healthy	normal
HC011	GSM2449616	HC011	xcell.Tregs	0	healthy	normal
HC012	GSM2449617	HC012	xcell.aDC	0.00539726	healthy	normal
HC012	GSM2449617	HC012	xcell.B.cells	0.0805794	healthy	normal
HC012	GSM2449617	HC012	xcell.Basophils	0	healthy	normal
HC012	GSM2449617	HC012	xcell.CD4.memory.T.cells	0.188905	healthy	normal
HC012	GSM2449617	HC012	xcell.CD4.naive.T.cells	0.0499141	healthy	normal
HC012	GSM2449617	HC012	xcell.CD4.T.cells	0.148058	healthy	normal
HC012	GSM2449617	HC012	xcell.CD4.Tcm	0.135258	healthy	normal
HC012	GSM2449617	HC012	xcell.CD4.Tem	0.0159983	healthy	normal
HC012	GSM2449617	HC012	xcell.CD8.naive.T.cells	6.4259e-21	healthy	normal
HC012	GSM2449617	HC012	xcell.CD8.T.cells	0.160351	healthy	normal
HC012	GSM2449617	HC012	xcell.CD8.Tcm	0.10678	healthy	normal
HC012	GSM2449617	HC012	xcell.CD8.Tem	0.0918753	healthy	normal
HC012	GSM2449617	HC012	xcell.cDC	0.0192592	healthy	normal
HC012	GSM2449617	HC012	xcell.Class.switched.memory.B.cells	0.0620547	healthy	normal
HC012	GSM2449617	HC012	xcell.CLP	0.0442632	healthy	normal
HC012	GSM2449617	HC012	xcell.CMP	1.9283e-18	healthy	normal
HC012	GSM2449617	HC012	xcell.DC	2.80651e-18	healthy	normal
HC012	GSM2449617	HC012	xcell.Eosinophils	0.162527	healthy	normal
HC012	GSM2449617	HC012	xcell.Erythrocytes	0.0683562	healthy	normal
HC012	GSM2449617	HC012	xcell.GMP	3.02225e-19	healthy	normal
HC012	GSM2449617	HC012	xcell.HSC	0.00768329	healthy	normal
HC012	GSM2449617	HC012	xcell.iDC	0	healthy	normal
HC012	GSM2449617	HC012	xcell.Macrophages	2.10796e-19	healthy	normal
HC012	GSM2449617	HC012	xcell.Macrophages.M1	2.29412e-19	healthy	normal
HC012	GSM2449617	HC012	xcell.Macrophages.M2	0.0327588	healthy	normal
HC012	GSM2449617	HC012	xcell.Mast.cells	0.0127797	healthy	normal
HC012	GSM2449617	HC012	xcell.Megakaryocytes	0.0994426	healthy	normal
HC012	GSM2449617	HC012	xcell.Memory.B.cells	0.0242632	healthy	normal
HC012	GSM2449617	HC012	xcell.MEP	0.000974756	healthy	normal
HC012	GSM2449617	HC012	xcell.Monocytes	1.51653e-18	healthy	normal
HC012	GSM2449617	HC012	xcell.MPP	0.0439765	healthy	normal
HC012	GSM2449617	HC012	xcell.MSC	0.178647	healthy	normal
HC012	GSM2449617	HC012	xcell.naive.B.cells	0.0561524	healthy	normal
HC012	GSM2449617	HC012	xcell.Neutrophils	0.101744	healthy	normal
HC012	GSM2449617	HC012	xcell.NK.cells	0.0264349	healthy	normal
HC012	GSM2449617	HC012	xcell.NKT	0.274631	healthy	normal
HC012	GSM2449617	HC012	xcell.pDC	2.32138e-18	healthy	normal
HC012	GSM2449617	HC012	xcell.Plasma.cells	0.0378201	healthy	normal
HC012	GSM2449617	HC012	xcell.Platelets	0.0700687	healthy	normal
HC012	GSM2449617	HC012	xcell.pro.B.cells	1.59061e-17	healthy	normal
HC012	GSM2449617	HC012	xcell.Tgd.cells	0.0126464	healthy	normal
HC012	GSM2449617	HC012	xcell.Th1.cells	0.19062	healthy	normal
HC012	GSM2449617	HC012	xcell.Th2.cells	0.0137846	healthy	normal
HC012	GSM2449617	HC012	xcell.Tregs	0.00512039	healthy	normal
HC013	GSM2449618	HC013	xcell.aDC	0.0158454	healthy	normal
HC013	GSM2449618	HC013	xcell.B.cells	0.0693339	healthy	normal
HC013	GSM2449618	HC013	xcell.Basophils	0	healthy	normal
HC013	GSM2449618	HC013	xcell.CD4.memory.T.cells	0.279097	healthy	normal
HC013	GSM2449618	HC013	xcell.CD4.naive.T.cells	0.0592699	healthy	normal
HC013	GSM2449618	HC013	xcell.CD4.T.cells	0.153409	healthy	normal
HC013	GSM2449618	HC013	xcell.CD4.Tcm	0.156302	healthy	normal
HC013	GSM2449618	HC013	xcell.CD4.Tem	0	healthy	normal
HC013	GSM2449618	HC013	xcell.CD8.naive.T.cells	0.0430214	healthy	normal
HC013	GSM2449618	HC013	xcell.CD8.T.cells	0.168934	healthy	normal
HC013	GSM2449618	HC013	xcell.CD8.Tcm	0.151371	healthy	normal
HC013	GSM2449618	HC013	xcell.CD8.Tem	0.0305048	healthy	normal
HC013	GSM2449618	HC013	xcell.cDC	0	healthy	normal
HC013	GSM2449618	HC013	xcell.Class.switched.memory.B.cells	0.101969	healthy	normal
HC013	GSM2449618	HC013	xcell.CLP	0.0214984	healthy	normal
HC013	GSM2449618	HC013	xcell.CMP	0	healthy	normal
HC013	GSM2449618	HC013	xcell.DC	5.64349e-18	healthy	normal
HC013	GSM2449618	HC013	xcell.Eosinophils	0.252895	healthy	normal
HC013	GSM2449618	HC013	xcell.Erythrocytes	0.117973	healthy	normal
HC013	GSM2449618	HC013	xcell.GMP	0	healthy	normal
HC013	GSM2449618	HC013	xcell.HSC	0	healthy	normal
HC013	GSM2449618	HC013	xcell.iDC	0.00480119	healthy	normal
HC013	GSM2449618	HC013	xcell.Macrophages	2.79275e-17	healthy	normal
HC013	GSM2449618	HC013	xcell.Macrophages.M1	1.22236e-18	healthy	normal
HC013	GSM2449618	HC013	xcell.Macrophages.M2	0	healthy	normal
HC013	GSM2449618	HC013	xcell.Mast.cells	0.00266106	healthy	normal
HC013	GSM2449618	HC013	xcell.Megakaryocytes	0.274316	healthy	normal
HC013	GSM2449618	HC013	xcell.Memory.B.cells	0.00885452	healthy	normal
HC013	GSM2449618	HC013	xcell.MEP	0	healthy	normal
HC013	GSM2449618	HC013	xcell.Monocytes	0	healthy	normal
HC013	GSM2449618	HC013	xcell.MPP	0.134694	healthy	normal
HC013	GSM2449618	HC013	xcell.MSC	0.107626	healthy	normal
HC013	GSM2449618	HC013	xcell.naive.B.cells	0.0327965	healthy	normal
HC013	GSM2449618	HC013	xcell.Neutrophils	0.0506892	healthy	normal
HC013	GSM2449618	HC013	xcell.NK.cells	0	healthy	normal
HC013	GSM2449618	HC013	xcell.NKT	0.261703	healthy	normal
HC013	GSM2449618	HC013	xcell.pDC	0	healthy	normal
HC013	GSM2449618	HC013	xcell.Plasma.cells	0.0436441	healthy	normal
HC013	GSM2449618	HC013	xcell.Platelets	0.137678	healthy	normal
HC013	GSM2449618	HC013	xcell.pro.B.cells	2.03215e-18	healthy	normal
HC013	GSM2449618	HC013	xcell.Tgd.cells	0.0175376	healthy	normal
HC013	GSM2449618	HC013	xcell.Th1.cells	0.146037	healthy	normal
HC013	GSM2449618	HC013	xcell.Th2.cells	0.0482961	healthy	normal
HC013	GSM2449618	HC013	xcell.Tregs	0.00817535	healthy	normal
HC015	GSM2449619	HC015	xcell.aDC	0.038986	healthy	normal
HC015	GSM2449619	HC015	xcell.B.cells	0.0867911	healthy	normal
HC015	GSM2449619	HC015	xcell.Basophils	1.78697e-18	healthy	normal
HC015	GSM2449619	HC015	xcell.CD4.memory.T.cells	0.138001	healthy	normal
HC015	GSM2449619	HC015	xcell.CD4.naive.T.cells	1.12963e-18	healthy	normal
HC015	GSM2449619	HC015	xcell.CD4.T.cells	0.0589205	healthy	normal
HC015	GSM2449619	HC015	xcell.CD4.Tcm	0.00106189	healthy	normal
HC015	GSM2449619	HC015	xcell.CD4.Tem	0.0496404	healthy	normal
HC015	GSM2449619	HC015	xcell.CD8.naive.T.cells	0	healthy	normal
HC015	GSM2449619	HC015	xcell.CD8.T.cells	0.0806489	healthy	normal
HC015	GSM2449619	HC015	xcell.CD8.Tcm	0.0910581	healthy	normal
HC015	GSM2449619	HC015	xcell.CD8.Tem	0.0569558	healthy	normal
HC015	GSM2449619	HC015	xcell.cDC	0.051685	healthy	normal
HC015	GSM2449619	HC015	xcell.Class.switched.memory.B.cells	0.0736977	healthy	normal
HC015	GSM2449619	HC015	xcell.CLP	0.0592176	healthy	normal
HC015	GSM2449619	HC015	xcell.CMP	0.0353515	healthy	normal
HC015	GSM2449619	HC015	xcell.DC	2.12685e-19	healthy	normal
HC015	GSM2449619	HC015	xcell.Eosinophils	0.259867	healthy	normal
HC015	GSM2449619	HC015	xcell.Erythrocytes	0.0578552	healthy	normal
HC015	GSM2449619	HC015	xcell.GMP	0.0599326	healthy	normal
HC015	GSM2449619	HC015	xcell.HSC	1.15997e-18	healthy	normal
HC015	GSM2449619	HC015	xcell.iDC	0.000196349	healthy	normal
HC015	GSM2449619	HC015	xcell.Macrophages	0.0495841	healthy	normal
HC015	GSM2449619	HC015	xcell.Macrophages.M1	0.0242713	healthy	normal
HC015	GSM2449619	HC015	xcell.Macrophages.M2	0.0648791	healthy	normal
HC015	GSM2449619	HC015	xcell.Mast.cells	0.0127244	healthy	normal
HC015	GSM2449619	HC015	xcell.Megakaryocytes	0.194088	healthy	normal
HC015	GSM2449619	HC015	xcell.Memory.B.cells	0.0341759	healthy	normal
HC015	GSM2449619	HC015	xcell.MEP	0	healthy	normal
HC015	GSM2449619	HC015	xcell.Monocytes	1.10683e-17	healthy	normal
HC015	GSM2449619	HC015	xcell.MPP	0.0935672	healthy	normal
HC015	GSM2449619	HC015	xcell.MSC	0.184842	healthy	normal
HC015	GSM2449619	HC015	xcell.naive.B.cells	0.034467	healthy	normal
HC015	GSM2449619	HC015	xcell.Neutrophils	0.0551909	healthy	normal
HC015	GSM2449619	HC015	xcell.NK.cells	0.0335838	healthy	normal
HC015	GSM2449619	HC015	xcell.NKT	0.428701	healthy	normal
HC015	GSM2449619	HC015	xcell.pDC	0.00372683	healthy	normal
HC015	GSM2449619	HC015	xcell.Plasma.cells	0.0722285	healthy	normal
HC015	GSM2449619	HC015	xcell.Platelets	0.110375	healthy	normal
HC015	GSM2449619	HC015	xcell.pro.B.cells	6.93587e-18	healthy	normal
HC015	GSM2449619	HC015	xcell.Tgd.cells	0.0166893	healthy	normal
HC015	GSM2449619	HC015	xcell.Th1.cells	0.177382	healthy	normal
HC015	GSM2449619	HC015	xcell.Th2.cells	0.0267117	healthy	normal
HC015	GSM2449619	HC015	xcell.Tregs	0	healthy	normal
HC016	GSM2449620	HC016	xcell.aDC	0.0214215	healthy	normal
HC016	GSM2449620	HC016	xcell.B.cells	0.0606068	healthy	normal
HC016	GSM2449620	HC016	xcell.Basophils	6.6652e-18	healthy	normal
HC016	GSM2449620	HC016	xcell.CD4.memory.T.cells	0.150968	healthy	normal
HC016	GSM2449620	HC016	xcell.CD4.naive.T.cells	0.0540214	healthy	normal
HC016	GSM2449620	HC016	xcell.CD4.T.cells	0.102211	healthy	normal
HC016	GSM2449620	HC016	xcell.CD4.Tcm	0.0445115	healthy	normal
HC016	GSM2449620	HC016	xcell.CD4.Tem	0.0200561	healthy	normal
HC016	GSM2449620	HC016	xcell.CD8.naive.T.cells	0.0367451	healthy	normal
HC016	GSM2449620	HC016	xcell.CD8.T.cells	0.110279	healthy	normal
HC016	GSM2449620	HC016	xcell.CD8.Tcm	0.0779736	healthy	normal
HC016	GSM2449620	HC016	xcell.CD8.Tem	5.37753e-19	healthy	normal
HC016	GSM2449620	HC016	xcell.cDC	0.0599402	healthy	normal
HC016	GSM2449620	HC016	xcell.Class.switched.memory.B.cells	0.0629915	healthy	normal
HC016	GSM2449620	HC016	xcell.CLP	0.0327204	healthy	normal
HC016	GSM2449620	HC016	xcell.CMP	0.0432264	healthy	normal
HC016	GSM2449620	HC016	xcell.DC	0	healthy	normal
HC016	GSM2449620	HC016	xcell.Eosinophils	0.192804	healthy	normal
HC016	GSM2449620	HC016	xcell.Erythrocytes	0.0364675	healthy	normal
HC016	GSM2449620	HC016	xcell.GMP	0.00159604	healthy	normal
HC016	GSM2449620	HC016	xcell.HSC	0	healthy	normal
HC016	GSM2449620	HC016	xcell.iDC	0	healthy	normal
HC016	GSM2449620	HC016	xcell.Macrophages	0.00900187	healthy	normal
HC016	GSM2449620	HC016	xcell.Macrophages.M1	0.00990247	healthy	normal
HC016	GSM2449620	HC016	xcell.Macrophages.M2	0.0119288	healthy	normal
HC016	GSM2449620	HC016	xcell.Mast.cells	0.00691464	healthy	normal
HC016	GSM2449620	HC016	xcell.Megakaryocytes	0.305494	healthy	normal
HC016	GSM2449620	HC016	xcell.Memory.B.cells	0.016781	healthy	normal
HC016	GSM2449620	HC016	xcell.MEP	0.0461356	healthy	normal
HC016	GSM2449620	HC016	xcell.Monocytes	0	healthy	normal
HC016	GSM2449620	HC016	xcell.MPP	0.140493	healthy	normal
HC016	GSM2449620	HC016	xcell.MSC	0.173632	healthy	normal
HC016	GSM2449620	HC016	xcell.naive.B.cells	0.0237405	healthy	normal
HC016	GSM2449620	HC016	xcell.Neutrophils	0.120354	healthy	normal
HC016	GSM2449620	HC016	xcell.NK.cells	5.39417e-18	healthy	normal
HC016	GSM2449620	HC016	xcell.NKT	0.304	healthy	normal
HC016	GSM2449620	HC016	xcell.pDC	0	healthy	normal
HC016	GSM2449620	HC016	xcell.Plasma.cells	0.0779317	healthy	normal
HC016	GSM2449620	HC016	xcell.Platelets	0.150088	healthy	normal
HC016	GSM2449620	HC016	xcell.pro.B.cells	0	healthy	normal
HC016	GSM2449620	HC016	xcell.Tgd.cells	0	healthy	normal
HC016	GSM2449620	HC016	xcell.Th1.cells	0.166462	healthy	normal
HC016	GSM2449620	HC016	xcell.Th2.cells	0.0249508	healthy	normal
HC016	GSM2449620	HC016	xcell.Tregs	2.64337e-18	healthy	normal
HC017	GSM2449621	HC017	xcell.aDC	0	healthy	normal
HC017	GSM2449621	HC017	xcell.B.cells	1.59972e-18	healthy	normal
HC017	GSM2449621	HC017	xcell.Basophils	0	healthy	normal
HC017	GSM2449621	HC017	xcell.CD4.memory.T.cells	0.174761	healthy	normal
HC017	GSM2449621	HC017	xcell.CD4.naive.T.cells	0.0644474	healthy	normal
HC017	GSM2449621	HC017	xcell.CD4.T.cells	0.12051	healthy	normal
HC017	GSM2449621	HC017	xcell.CD4.Tcm	0.078185	healthy	normal
HC017	GSM2449621	HC017	xcell.CD4.Tem	0	healthy	normal
HC017	GSM2449621	HC017	xcell.CD8.naive.T.cells	0	healthy	normal
HC017	GSM2449621	HC017	xcell.CD8.T.cells	0.152341	healthy	normal
HC017	GSM2449621	HC017	xcell.CD8.Tcm	0.118932	healthy	normal
HC017	GSM2449621	HC017	xcell.CD8.Tem	0.0557764	healthy	normal
HC017	GSM2449621	HC017	xcell.cDC	2.57884e-19	healthy	normal
HC017	GSM2449621	HC017	xcell.Class.switched.memory.B.cells	0.0181627	healthy	normal
HC017	GSM2449621	HC017	xcell.CLP	0.0320878	healthy	normal
HC017	GSM2449621	HC017	xcell.CMP	0.020808	healthy	normal
HC017	GSM2449621	HC017	xcell.DC	1.52586e-17	healthy	normal
HC017	GSM2449621	HC017	xcell.Eosinophils	0.203017	healthy	normal
HC017	GSM2449621	HC017	xcell.Erythrocytes	0.0182861	healthy	normal
HC017	GSM2449621	HC017	xcell.GMP	0.00282462	healthy	normal
HC017	GSM2449621	HC017	xcell.HSC	0	healthy	normal
HC017	GSM2449621	HC017	xcell.iDC	1.383e-18	healthy	normal
HC017	GSM2449621	HC017	xcell.Macrophages	0.000511039	healthy	normal
HC017	GSM2449621	HC017	xcell.Macrophages.M1	0.0151246	healthy	normal
HC017	GSM2449621	HC017	xcell.Macrophages.M2	1.61153e-19	healthy	normal
HC017	GSM2449621	HC017	xcell.Mast.cells	0.0114796	healthy	normal
HC017	GSM2449621	HC017	xcell.Megakaryocytes	0.344603	healthy	normal
HC017	GSM2449621	HC017	xcell.Memory.B.cells	0	healthy	normal
HC017	GSM2449621	HC017	xcell.MEP	1.20484e-18	healthy	normal
HC017	GSM2449621	HC017	xcell.Monocytes	1.01276e-18	healthy	normal
HC017	GSM2449621	HC017	xcell.MPP	0.117879	healthy	normal
HC017	GSM2449621	HC017	xcell.MSC	0.139311	healthy	normal
HC017	GSM2449621	HC017	xcell.naive.B.cells	0	healthy	normal
HC017	GSM2449621	HC017	xcell.Neutrophils	0.116459	healthy	normal
HC017	GSM2449621	HC017	xcell.NK.cells	0.00860851	healthy	normal
HC017	GSM2449621	HC017	xcell.NKT	0.319232	healthy	normal
HC017	GSM2449621	HC017	xcell.pDC	9.3009e-20	healthy	normal
HC017	GSM2449621	HC017	xcell.Plasma.cells	0.0256222	healthy	normal
HC017	GSM2449621	HC017	xcell.Platelets	0.145469	healthy	normal
HC017	GSM2449621	HC017	xcell.pro.B.cells	1.07129e-18	healthy	normal
HC017	GSM2449621	HC017	xcell.Tgd.cells	0.03788	healthy	normal
HC017	GSM2449621	HC017	xcell.Th1.cells	0.164123	healthy	normal
HC017	GSM2449621	HC017	xcell.Th2.cells	0.00981376	healthy	normal
HC017	GSM2449621	HC017	xcell.Tregs	0.000871498	healthy	normal
HC018	GSM2449622	HC018	xcell.aDC	0	healthy	normal
HC018	GSM2449622	HC018	xcell.B.cells	0.0640434	healthy	normal
HC018	GSM2449622	HC018	xcell.Basophils	0	healthy	normal
HC018	GSM2449622	HC018	xcell.CD4.memory.T.cells	0.317233	healthy	normal
HC018	GSM2449622	HC018	xcell.CD4.naive.T.cells	0.00626886	healthy	normal
HC018	GSM2449622	HC018	xcell.CD4.T.cells	0.152662	healthy	normal
HC018	GSM2449622	HC018	xcell.CD4.Tcm	0.105886	healthy	normal
HC018	GSM2449622	HC018	xcell.CD4.Tem	0.0617691	healthy	normal
HC018	GSM2449622	HC018	xcell.CD8.naive.T.cells	0.0258325	healthy	normal
HC018	GSM2449622	HC018	xcell.CD8.T.cells	0.0787929	healthy	normal
HC018	GSM2449622	HC018	xcell.CD8.Tcm	0.107184	healthy	normal
HC018	GSM2449622	HC018	xcell.CD8.Tem	0	healthy	normal
HC018	GSM2449622	HC018	xcell.cDC	1.27027e-18	healthy	normal
HC018	GSM2449622	HC018	xcell.Class.switched.memory.B.cells	0.0808621	healthy	normal
HC018	GSM2449622	HC018	xcell.CLP	0.0697871	healthy	normal
HC018	GSM2449622	HC018	xcell.CMP	3.43047e-19	healthy	normal
HC018	GSM2449622	HC018	xcell.DC	1.39034e-17	healthy	normal
HC018	GSM2449622	HC018	xcell.Eosinophils	0.535669	healthy	normal
HC018	GSM2449622	HC018	xcell.Erythrocytes	0.0589169	healthy	normal
HC018	GSM2449622	HC018	xcell.GMP	2.09624e-18	healthy	normal
HC018	GSM2449622	HC018	xcell.HSC	0.00531427	healthy	normal
HC018	GSM2449622	HC018	xcell.iDC	0.00166358	healthy	normal
HC018	GSM2449622	HC018	xcell.Macrophages	0	healthy	normal
HC018	GSM2449622	HC018	xcell.Macrophages.M1	0	healthy	normal
HC018	GSM2449622	HC018	xcell.Macrophages.M2	0.0193459	healthy	normal
HC018	GSM2449622	HC018	xcell.Mast.cells	0.00334462	healthy	normal
HC018	GSM2449622	HC018	xcell.Megakaryocytes	0.305591	healthy	normal
HC018	GSM2449622	HC018	xcell.Memory.B.cells	1.73317e-20	healthy	normal
HC018	GSM2449622	HC018	xcell.MEP	2.21942e-17	healthy	normal
HC018	GSM2449622	HC018	xcell.Monocytes	6.61589e-19	healthy	normal
HC018	GSM2449622	HC018	xcell.MPP	0.172723	healthy	normal
HC018	GSM2449622	HC018	xcell.MSC	0.115943	healthy	normal
HC018	GSM2449622	HC018	xcell.naive.B.cells	0.0542676	healthy	normal
HC018	GSM2449622	HC018	xcell.Neutrophils	0.0368292	healthy	normal
HC018	GSM2449622	HC018	xcell.NK.cells	1.35621e-18	healthy	normal
HC018	GSM2449622	HC018	xcell.NKT	0.19079	healthy	normal
HC018	GSM2449622	HC018	xcell.pDC	2.29042e-17	healthy	normal
HC018	GSM2449622	HC018	xcell.Plasma.cells	8.67362e-19	healthy	normal
HC018	GSM2449622	HC018	xcell.Platelets	0.155893	healthy	normal
HC018	GSM2449622	HC018	xcell.pro.B.cells	0	healthy	normal
HC018	GSM2449622	HC018	xcell.Tgd.cells	1.1343e-17	healthy	normal
HC018	GSM2449622	HC018	xcell.Th1.cells	0.0489303	healthy	normal
HC018	GSM2449622	HC018	xcell.Th2.cells	0.0859673	healthy	normal
HC018	GSM2449622	HC018	xcell.Tregs	0.0608107	healthy	normal
HC019	GSM2449623	HC019	xcell.aDC	0	healthy	normal
HC019	GSM2449623	HC019	xcell.B.cells	0.0653241	healthy	normal
HC019	GSM2449623	HC019	xcell.Basophils	0	healthy	normal
HC019	GSM2449623	HC019	xcell.CD4.memory.T.cells	0.184937	healthy	normal
HC019	GSM2449623	HC019	xcell.CD4.naive.T.cells	0.0178908	healthy	normal
HC019	GSM2449623	HC019	xcell.CD4.T.cells	0.116753	healthy	normal
HC019	GSM2449623	HC019	xcell.CD4.Tcm	0.118236	healthy	normal
HC019	GSM2449623	HC019	xcell.CD4.Tem	0.0401389	healthy	normal
HC019	GSM2449623	HC019	xcell.CD8.naive.T.cells	0.0475623	healthy	normal
HC019	GSM2449623	HC019	xcell.CD8.T.cells	0.142544	healthy	normal
HC019	GSM2449623	HC019	xcell.CD8.Tcm	0.107235	healthy	normal
HC019	GSM2449623	HC019	xcell.CD8.Tem	0.0355376	healthy	normal
HC019	GSM2449623	HC019	xcell.cDC	0.0197498	healthy	normal
HC019	GSM2449623	HC019	xcell.Class.switched.memory.B.cells	0.0958203	healthy	normal
HC019	GSM2449623	HC019	xcell.CLP	0	healthy	normal
HC019	GSM2449623	HC019	xcell.CMP	0.0229769	healthy	normal
HC019	GSM2449623	HC019	xcell.DC	0	healthy	normal
HC019	GSM2449623	HC019	xcell.Eosinophils	0.341826	healthy	normal
HC019	GSM2449623	HC019	xcell.Erythrocytes	0.0835051	healthy	normal
HC019	GSM2449623	HC019	xcell.GMP	1.32472e-18	healthy	normal
HC019	GSM2449623	HC019	xcell.HSC	0	healthy	normal
HC019	GSM2449623	HC019	xcell.iDC	0.0209553	healthy	normal
HC019	GSM2449623	HC019	xcell.Macrophages	0.00752745	healthy	normal
HC019	GSM2449623	HC019	xcell.Macrophages.M1	0.00344881	healthy	normal
HC019	GSM2449623	HC019	xcell.Macrophages.M2	0	healthy	normal
HC019	GSM2449623	HC019	xcell.Mast.cells	0.0119093	healthy	normal
HC019	GSM2449623	HC019	xcell.Megakaryocytes	0.28614	healthy	normal
HC019	GSM2449623	HC019	xcell.Memory.B.cells	0.0207205	healthy	normal
HC019	GSM2449623	HC019	xcell.MEP	0	healthy	normal
HC019	GSM2449623	HC019	xcell.Monocytes	7.45794e-20	healthy	normal
HC019	GSM2449623	HC019	xcell.MPP	0.206275	healthy	normal
HC019	GSM2449623	HC019	xcell.MSC	0.239071	healthy	normal
HC019	GSM2449623	HC019	xcell.naive.B.cells	0.0277081	healthy	normal
HC019	GSM2449623	HC019	xcell.Neutrophils	0.0766183	healthy	normal
HC019	GSM2449623	HC019	xcell.NK.cells	1.15732e-18	healthy	normal
HC019	GSM2449623	HC019	xcell.NKT	0.303243	healthy	normal
HC019	GSM2449623	HC019	xcell.pDC	0	healthy	normal
HC019	GSM2449623	HC019	xcell.Plasma.cells	0.0228293	healthy	normal
HC019	GSM2449623	HC019	xcell.Platelets	0.139766	healthy	normal
HC019	GSM2449623	HC019	xcell.pro.B.cells	0	healthy	normal
HC019	GSM2449623	HC019	xcell.Tgd.cells	0.0151702	healthy	normal
HC019	GSM2449623	HC019	xcell.Th1.cells	0.153826	healthy	normal
HC019	GSM2449623	HC019	xcell.Th2.cells	0.0214133	healthy	normal
HC019	GSM2449623	HC019	xcell.Tregs	0	healthy	normal
HC020	GSM2449624	HC020	xcell.aDC	0	healthy	normal
HC020	GSM2449624	HC020	xcell.B.cells	0.00178272	healthy	normal
HC020	GSM2449624	HC020	xcell.Basophils	1.56349e-17	healthy	normal
HC020	GSM2449624	HC020	xcell.CD4.memory.T.cells	0.230679	healthy	normal
HC020	GSM2449624	HC020	xcell.CD4.naive.T.cells	0.106775	healthy	normal
HC020	GSM2449624	HC020	xcell.CD4.T.cells	0.16963	healthy	normal
HC020	GSM2449624	HC020	xcell.CD4.Tcm	0.161573	healthy	normal
HC020	GSM2449624	HC020	xcell.CD4.Tem	0.0281496	healthy	normal
HC020	GSM2449624	HC020	xcell.CD8.naive.T.cells	0.0730981	healthy	normal
HC020	GSM2449624	HC020	xcell.CD8.T.cells	0.213353	healthy	normal
HC020	GSM2449624	HC020	xcell.CD8.Tcm	0.155802	healthy	normal
HC020	GSM2449624	HC020	xcell.CD8.Tem	0.034727	healthy	normal
HC020	GSM2449624	HC020	xcell.cDC	0	healthy	normal
HC020	GSM2449624	HC020	xcell.Class.switched.memory.B.cells	0.0463258	healthy	normal
HC020	GSM2449624	HC020	xcell.CLP	0.0207157	healthy	normal
HC020	GSM2449624	HC020	xcell.CMP	0.0157005	healthy	normal
HC020	GSM2449624	HC020	xcell.DC	0	healthy	normal
HC020	GSM2449624	HC020	xcell.Eosinophils	0.275111	healthy	normal
HC020	GSM2449624	HC020	xcell.Erythrocytes	0.0780682	healthy	normal
HC020	GSM2449624	HC020	xcell.GMP	0.0593891	healthy	normal
HC020	GSM2449624	HC020	xcell.HSC	0.0039182	healthy	normal
HC020	GSM2449624	HC020	xcell.iDC	0	healthy	normal
HC020	GSM2449624	HC020	xcell.Macrophages	0	healthy	normal
HC020	GSM2449624	HC020	xcell.Macrophages.M1	1.27703e-18	healthy	normal
HC020	GSM2449624	HC020	xcell.Macrophages.M2	5.62187e-18	healthy	normal
HC020	GSM2449624	HC020	xcell.Mast.cells	0.00343931	healthy	normal
HC020	GSM2449624	HC020	xcell.Megakaryocytes	0.373822	healthy	normal
HC020	GSM2449624	HC020	xcell.Memory.B.cells	5.28579e-18	healthy	normal
HC020	GSM2449624	HC020	xcell.MEP	0.00120374	healthy	normal
HC020	GSM2449624	HC020	xcell.Monocytes	0	healthy	normal
HC020	GSM2449624	HC020	xcell.MPP	0.166007	healthy	normal
HC020	GSM2449624	HC020	xcell.MSC	0.190587	healthy	normal
HC020	GSM2449624	HC020	xcell.naive.B.cells	0.000142815	healthy	normal
HC020	GSM2449624	HC020	xcell.Neutrophils	0.018364	healthy	normal
HC020	GSM2449624	HC020	xcell.NK.cells	2.70105e-17	healthy	normal
HC020	GSM2449624	HC020	xcell.NKT	0.268546	healthy	normal
HC020	GSM2449624	HC020	xcell.pDC	0	healthy	normal
HC020	GSM2449624	HC020	xcell.Plasma.cells	0.0248065	healthy	normal
HC020	GSM2449624	HC020	xcell.Platelets	0.183048	healthy	normal
HC020	GSM2449624	HC020	xcell.pro.B.cells	0	healthy	normal
HC020	GSM2449624	HC020	xcell.Tgd.cells	3.86891e-18	healthy	normal
HC020	GSM2449624	HC020	xcell.Th1.cells	0.173864	healthy	normal
HC020	GSM2449624	HC020	xcell.Th2.cells	0.0361177	healthy	normal
HC020	GSM2449624	HC020	xcell.Tregs	0	healthy	normal
HC021	GSM2449625	HC021	xcell.aDC	0.0204348	healthy	normal
HC021	GSM2449625	HC021	xcell.B.cells	0.0522911	healthy	normal
HC021	GSM2449625	HC021	xcell.Basophils	1.11093e-17	healthy	normal
HC021	GSM2449625	HC021	xcell.CD4.memory.T.cells	0.191429	healthy	normal
HC021	GSM2449625	HC021	xcell.CD4.naive.T.cells	0.0242432	healthy	normal
HC021	GSM2449625	HC021	xcell.CD4.T.cells	0.0857991	healthy	normal
HC021	GSM2449625	HC021	xcell.CD4.Tcm	0.102697	healthy	normal
HC021	GSM2449625	HC021	xcell.CD4.Tem	0	healthy	normal
HC021	GSM2449625	HC021	xcell.CD8.naive.T.cells	0.00834119	healthy	normal
HC021	GSM2449625	HC021	xcell.CD8.T.cells	0.114501	healthy	normal
HC021	GSM2449625	HC021	xcell.CD8.Tcm	0.130583	healthy	normal
HC021	GSM2449625	HC021	xcell.CD8.Tem	0	healthy	normal
HC021	GSM2449625	HC021	xcell.cDC	0.0408373	healthy	normal
HC021	GSM2449625	HC021	xcell.Class.switched.memory.B.cells	0.0596896	healthy	normal
HC021	GSM2449625	HC021	xcell.CLP	0.0224015	healthy	normal
HC021	GSM2449625	HC021	xcell.CMP	0.0511102	healthy	normal
HC021	GSM2449625	HC021	xcell.DC	4.10744e-19	healthy	normal
HC021	GSM2449625	HC021	xcell.Eosinophils	0.262115	healthy	normal
HC021	GSM2449625	HC021	xcell.Erythrocytes	0.0923254	healthy	normal
HC021	GSM2449625	HC021	xcell.GMP	0.0405051	healthy	normal
HC021	GSM2449625	HC021	xcell.HSC	0	healthy	normal
HC021	GSM2449625	HC021	xcell.iDC	0.0082572	healthy	normal
HC021	GSM2449625	HC021	xcell.Macrophages	0.00811233	healthy	normal
HC021	GSM2449625	HC021	xcell.Macrophages.M1	0.00473874	healthy	normal
HC021	GSM2449625	HC021	xcell.Macrophages.M2	0.0250155	healthy	normal
HC021	GSM2449625	HC021	xcell.Mast.cells	0.00528815	healthy	normal
HC021	GSM2449625	HC021	xcell.Megakaryocytes	0.348744	healthy	normal
HC021	GSM2449625	HC021	xcell.Memory.B.cells	0.0297504	healthy	normal
HC021	GSM2449625	HC021	xcell.MEP	0	healthy	normal
HC021	GSM2449625	HC021	xcell.Monocytes	2.23882e-17	healthy	normal
HC021	GSM2449625	HC021	xcell.MPP	0.18807	healthy	normal
HC021	GSM2449625	HC021	xcell.MSC	0.144385	healthy	normal
HC021	GSM2449625	HC021	xcell.naive.B.cells	0.0546972	healthy	normal
HC021	GSM2449625	HC021	xcell.Neutrophils	0.0591178	healthy	normal
HC021	GSM2449625	HC021	xcell.NK.cells	1.23111e-17	healthy	normal
HC021	GSM2449625	HC021	xcell.NKT	0.264042	healthy	normal
HC021	GSM2449625	HC021	xcell.pDC	9.74294e-18	healthy	normal
HC021	GSM2449625	HC021	xcell.Plasma.cells	0.00214974	healthy	normal
HC021	GSM2449625	HC021	xcell.Platelets	0.185453	healthy	normal
HC021	GSM2449625	HC021	xcell.pro.B.cells	0.00187053	healthy	normal
HC021	GSM2449625	HC021	xcell.Tgd.cells	0	healthy	normal
HC021	GSM2449625	HC021	xcell.Th1.cells	0.11767	healthy	normal
HC021	GSM2449625	HC021	xcell.Th2.cells	0.0263652	healthy	normal
HC021	GSM2449625	HC021	xcell.Tregs	0	healthy	normal
HC022	GSM2449626	HC022	xcell.aDC	0.0154654	healthy	normal
HC022	GSM2449626	HC022	xcell.B.cells	0.119135	healthy	normal
HC022	GSM2449626	HC022	xcell.Basophils	1.21946e-18	healthy	normal
HC022	GSM2449626	HC022	xcell.CD4.memory.T.cells	0.198667	healthy	normal
HC022	GSM2449626	HC022	xcell.CD4.naive.T.cells	0.00280076	healthy	normal
HC022	GSM2449626	HC022	xcell.CD4.T.cells	0.110098	healthy	normal
HC022	GSM2449626	HC022	xcell.CD4.Tcm	0.0901476	healthy	normal
HC022	GSM2449626	HC022	xcell.CD4.Tem	0.0612857	healthy	normal
HC022	GSM2449626	HC022	xcell.CD8.naive.T.cells	2.034e-19	healthy	normal
HC022	GSM2449626	HC022	xcell.CD8.T.cells	0.119015	healthy	normal
HC022	GSM2449626	HC022	xcell.CD8.Tcm	0.0810813	healthy	normal
HC022	GSM2449626	HC022	xcell.CD8.Tem	0.0712847	healthy	normal
HC022	GSM2449626	HC022	xcell.cDC	0.0220011	healthy	normal
HC022	GSM2449626	HC022	xcell.Class.switched.memory.B.cells	0.0969456	healthy	normal
HC022	GSM2449626	HC022	xcell.CLP	0.0309939	healthy	normal
HC022	GSM2449626	HC022	xcell.CMP	3.76195e-18	healthy	normal
HC022	GSM2449626	HC022	xcell.DC	0.00108695	healthy	normal
HC022	GSM2449626	HC022	xcell.Eosinophils	0.123848	healthy	normal
HC022	GSM2449626	HC022	xcell.Erythrocytes	0.10499	healthy	normal
HC022	GSM2449626	HC022	xcell.GMP	0	healthy	normal
HC022	GSM2449626	HC022	xcell.HSC	0	healthy	normal
HC022	GSM2449626	HC022	xcell.iDC	0	healthy	normal
HC022	GSM2449626	HC022	xcell.Macrophages	0.0270403	healthy	normal
HC022	GSM2449626	HC022	xcell.Macrophages.M1	0.0163996	healthy	normal
HC022	GSM2449626	HC022	xcell.Macrophages.M2	0.00422716	healthy	normal
HC022	GSM2449626	HC022	xcell.Mast.cells	0.0107812	healthy	normal
HC022	GSM2449626	HC022	xcell.Megakaryocytes	0.225064	healthy	normal
HC022	GSM2449626	HC022	xcell.Memory.B.cells	0.0720659	healthy	normal
HC022	GSM2449626	HC022	xcell.MEP	0	healthy	normal
HC022	GSM2449626	HC022	xcell.Monocytes	2.54328e-18	healthy	normal
HC022	GSM2449626	HC022	xcell.MPP	0.0863114	healthy	normal
HC022	GSM2449626	HC022	xcell.MSC	0.176092	healthy	normal
HC022	GSM2449626	HC022	xcell.naive.B.cells	0.0822619	healthy	normal
HC022	GSM2449626	HC022	xcell.Neutrophils	0.0987074	healthy	normal
HC022	GSM2449626	HC022	xcell.NK.cells	0.0572175	healthy	normal
HC022	GSM2449626	HC022	xcell.NKT	0.31682	healthy	normal
HC022	GSM2449626	HC022	xcell.pDC	1.33023e-18	healthy	normal
HC022	GSM2449626	HC022	xcell.Plasma.cells	0.0272112	healthy	normal
HC022	GSM2449626	HC022	xcell.Platelets	0.112416	healthy	normal
HC022	GSM2449626	HC022	xcell.pro.B.cells	0.00785652	healthy	normal
HC022	GSM2449626	HC022	xcell.Tgd.cells	0.0158522	healthy	normal
HC022	GSM2449626	HC022	xcell.Th1.cells	0.177724	healthy	normal
HC022	GSM2449626	HC022	xcell.Th2.cells	0.00308725	healthy	normal
HC022	GSM2449626	HC022	xcell.Tregs	0.0183473	healthy	normal
HC023	GSM2449676	HC023	xcell.aDC	4.12167e-18	healthy	normal
HC023	GSM2449676	HC023	xcell.B.cells	0.0779533	healthy	normal
HC023	GSM2449676	HC023	xcell.Basophils	0	healthy	normal
HC023	GSM2449676	HC023	xcell.CD4.memory.T.cells	0.186933	healthy	normal
HC023	GSM2449676	HC023	xcell.CD4.naive.T.cells	0.0683508	healthy	normal
HC023	GSM2449676	HC023	xcell.CD4.T.cells	0.135234	healthy	normal
HC023	GSM2449676	HC023	xcell.CD4.Tcm	0.101886	healthy	normal
HC023	GSM2449676	HC023	xcell.CD4.Tem	0.0806835	healthy	normal
HC023	GSM2449676	HC023	xcell.CD8.naive.T.cells	8.85382e-18	healthy	normal
HC023	GSM2449676	HC023	xcell.CD8.T.cells	0.138555	healthy	normal
HC023	GSM2449676	HC023	xcell.CD8.Tcm	0.121634	healthy	normal
HC023	GSM2449676	HC023	xcell.CD8.Tem	0.121042	healthy	normal
HC023	GSM2449676	HC023	xcell.cDC	1.76262e-18	healthy	normal
HC023	GSM2449676	HC023	xcell.Class.switched.memory.B.cells	0.0772636	healthy	normal
HC023	GSM2449676	HC023	xcell.CLP	0	healthy	normal
HC023	GSM2449676	HC023	xcell.CMP	1.69338e-17	healthy	normal
HC023	GSM2449676	HC023	xcell.DC	0	healthy	normal
HC023	GSM2449676	HC023	xcell.Eosinophils	0.2094	healthy	normal
HC023	GSM2449676	HC023	xcell.Erythrocytes	0.0180536	healthy	normal
HC023	GSM2449676	HC023	xcell.GMP	0	healthy	normal
HC023	GSM2449676	HC023	xcell.HSC	0.000992858	healthy	normal
HC023	GSM2449676	HC023	xcell.iDC	0	healthy	normal
HC023	GSM2449676	HC023	xcell.Macrophages	4.79173e-18	healthy	normal
HC023	GSM2449676	HC023	xcell.Macrophages.M1	9.54633e-19	healthy	normal
HC023	GSM2449676	HC023	xcell.Macrophages.M2	5.03821e-18	healthy	normal
HC023	GSM2449676	HC023	xcell.Mast.cells	0.00359651	healthy	normal
HC023	GSM2449676	HC023	xcell.Megakaryocytes	0.3128	healthy	normal
HC023	GSM2449676	HC023	xcell.Memory.B.cells	0.0448345	healthy	normal
HC023	GSM2449676	HC023	xcell.MEP	0	healthy	normal
HC023	GSM2449676	HC023	xcell.Monocytes	2.79165e-17	healthy	normal
HC023	GSM2449676	HC023	xcell.MPP	0.141609	healthy	normal
HC023	GSM2449676	HC023	xcell.MSC	0.125564	healthy	normal
HC023	GSM2449676	HC023	xcell.naive.B.cells	0.0517426	healthy	normal
HC023	GSM2449676	HC023	xcell.Neutrophils	0.0317682	healthy	normal
HC023	GSM2449676	HC023	xcell.NK.cells	0.0654391	healthy	normal
HC023	GSM2449676	HC023	xcell.NKT	0.208431	healthy	normal
HC023	GSM2449676	HC023	xcell.pDC	2.37811e-18	healthy	normal
HC023	GSM2449676	HC023	xcell.Plasma.cells	0.00114754	healthy	normal
HC023	GSM2449676	HC023	xcell.Platelets	0.179007	healthy	normal
HC023	GSM2449676	HC023	xcell.pro.B.cells	4.39846e-06	healthy	normal
HC023	GSM2449676	HC023	xcell.Tgd.cells	0.0411625	healthy	normal
HC023	GSM2449676	HC023	xcell.Th1.cells	0.211219	healthy	normal
HC023	GSM2449676	HC023	xcell.Th2.cells	0.0180729	healthy	normal
HC023	GSM2449676	HC023	xcell.Tregs	0	healthy	normal
HC024	GSM2449628	HC024	xcell.aDC	0	healthy	normal
HC024	GSM2449628	HC024	xcell.B.cells	0.0883774	healthy	normal
HC024	GSM2449628	HC024	xcell.Basophils	2.66026e-18	healthy	normal
HC024	GSM2449628	HC024	xcell.CD4.memory.T.cells	0.222121	healthy	normal
HC024	GSM2449628	HC024	xcell.CD4.naive.T.cells	0.0546001	healthy	normal
HC024	GSM2449628	HC024	xcell.CD4.T.cells	0.144892	healthy	normal
HC024	GSM2449628	HC024	xcell.CD4.Tcm	0.125515	healthy	normal
HC024	GSM2449628	HC024	xcell.CD4.Tem	0.0413839	healthy	normal
HC024	GSM2449628	HC024	xcell.CD8.naive.T.cells	0	healthy	normal
HC024	GSM2449628	HC024	xcell.CD8.T.cells	0.132913	healthy	normal
HC024	GSM2449628	HC024	xcell.CD8.Tcm	0.125015	healthy	normal
HC024	GSM2449628	HC024	xcell.CD8.Tem	0.0272374	healthy	normal
HC024	GSM2449628	HC024	xcell.cDC	0.0273157	healthy	normal
HC024	GSM2449628	HC024	xcell.Class.switched.memory.B.cells	0.0931147	healthy	normal
HC024	GSM2449628	HC024	xcell.CLP	0.00742561	healthy	normal
HC024	GSM2449628	HC024	xcell.CMP	0.00360364	healthy	normal
HC024	GSM2449628	HC024	xcell.DC	5.97668e-18	healthy	normal
HC024	GSM2449628	HC024	xcell.Eosinophils	0.148306	healthy	normal
HC024	GSM2449628	HC024	xcell.Erythrocytes	0.0728832	healthy	normal
HC024	GSM2449628	HC024	xcell.GMP	0	healthy	normal
HC024	GSM2449628	HC024	xcell.HSC	0.0128025	healthy	normal
HC024	GSM2449628	HC024	xcell.iDC	1.15677e-18	healthy	normal
HC024	GSM2449628	HC024	xcell.Macrophages	2.13203e-18	healthy	normal
HC024	GSM2449628	HC024	xcell.Macrophages.M1	0.00455219	healthy	normal
HC024	GSM2449628	HC024	xcell.Macrophages.M2	0	healthy	normal
HC024	GSM2449628	HC024	xcell.Mast.cells	0.0244908	healthy	normal
HC024	GSM2449628	HC024	xcell.Megakaryocytes	0.395724	healthy	normal
HC024	GSM2449628	HC024	xcell.Memory.B.cells	0.0392072	healthy	normal
HC024	GSM2449628	HC024	xcell.MEP	0	healthy	normal
HC024	GSM2449628	HC024	xcell.Monocytes	2.44679e-18	healthy	normal
HC024	GSM2449628	HC024	xcell.MPP	0.170124	healthy	normal
HC024	GSM2449628	HC024	xcell.MSC	0.152832	healthy	normal
HC024	GSM2449628	HC024	xcell.naive.B.cells	0.0658862	healthy	normal
HC024	GSM2449628	HC024	xcell.Neutrophils	0.0482684	healthy	normal
HC024	GSM2449628	HC024	xcell.NK.cells	0	healthy	normal
HC024	GSM2449628	HC024	xcell.NKT	0.206718	healthy	normal
HC024	GSM2449628	HC024	xcell.pDC	5.98919e-18	healthy	normal
HC024	GSM2449628	HC024	xcell.Plasma.cells	0.0120858	healthy	normal
HC024	GSM2449628	HC024	xcell.Platelets	0.202922	healthy	normal
HC024	GSM2449628	HC024	xcell.pro.B.cells	0.0195028	healthy	normal
HC024	GSM2449628	HC024	xcell.Tgd.cells	0.00242656	healthy	normal
HC024	GSM2449628	HC024	xcell.Th1.cells	0.144583	healthy	normal
HC024	GSM2449628	HC024	xcell.Th2.cells	0.0547403	healthy	normal
HC024	GSM2449628	HC024	xcell.Tregs	0.00388491	healthy	normal
HC025	GSM2449677	HC025	xcell.aDC	0	healthy	normal
HC025	GSM2449677	HC025	xcell.B.cells	0.237608	healthy	normal
HC025	GSM2449677	HC025	xcell.Basophils	0	healthy	normal
HC025	GSM2449677	HC025	xcell.CD4.memory.T.cells	0.20947	healthy	normal
HC025	GSM2449677	HC025	xcell.CD4.naive.T.cells	0.102134	healthy	normal
HC025	GSM2449677	HC025	xcell.CD4.T.cells	0.158768	healthy	normal
HC025	GSM2449677	HC025	xcell.CD4.Tcm	0.119728	healthy	normal
HC025	GSM2449677	HC025	xcell.CD4.Tem	0.0603021	healthy	normal
HC025	GSM2449677	HC025	xcell.CD8.naive.T.cells	3.64635e-19	healthy	normal
HC025	GSM2449677	HC025	xcell.CD8.T.cells	0.134464	healthy	normal
HC025	GSM2449677	HC025	xcell.CD8.Tcm	0.111259	healthy	normal
HC025	GSM2449677	HC025	xcell.CD8.Tem	0.0564131	healthy	normal
HC025	GSM2449677	HC025	xcell.cDC	0.0283951	healthy	normal
HC025	GSM2449677	HC025	xcell.Class.switched.memory.B.cells	0.148432	healthy	normal
HC025	GSM2449677	HC025	xcell.CLP	0.0213807	healthy	normal
HC025	GSM2449677	HC025	xcell.CMP	0.0170096	healthy	normal
HC025	GSM2449677	HC025	xcell.DC	5.36085e-19	healthy	normal
HC025	GSM2449677	HC025	xcell.Eosinophils	0.227732	healthy	normal
HC025	GSM2449677	HC025	xcell.Erythrocytes	0.00728465	healthy	normal
HC025	GSM2449677	HC025	xcell.GMP	0.0115703	healthy	normal
HC025	GSM2449677	HC025	xcell.HSC	2.20039e-18	healthy	normal
HC025	GSM2449677	HC025	xcell.iDC	0.0304673	healthy	normal
HC025	GSM2449677	HC025	xcell.Macrophages	0	healthy	normal
HC025	GSM2449677	HC025	xcell.Macrophages.M1	0.00331117	healthy	normal
HC025	GSM2449677	HC025	xcell.Macrophages.M2	0	healthy	normal
HC025	GSM2449677	HC025	xcell.Mast.cells	0.0175211	healthy	normal
HC025	GSM2449677	HC025	xcell.Megakaryocytes	0.306407	healthy	normal
HC025	GSM2449677	HC025	xcell.Memory.B.cells	0.12508	healthy	normal
HC025	GSM2449677	HC025	xcell.MEP	0.0436132	healthy	normal
HC025	GSM2449677	HC025	xcell.Monocytes	1.86114e-18	healthy	normal
HC025	GSM2449677	HC025	xcell.MPP	0.235099	healthy	normal
HC025	GSM2449677	HC025	xcell.MSC	0.160865	healthy	normal
HC025	GSM2449677	HC025	xcell.naive.B.cells	0.155552	healthy	normal
HC025	GSM2449677	HC025	xcell.Neutrophils	0.0343199	healthy	normal
HC025	GSM2449677	HC025	xcell.NK.cells	0	healthy	normal
HC025	GSM2449677	HC025	xcell.NKT	0.146225	healthy	normal
HC025	GSM2449677	HC025	xcell.pDC	0.00385656	healthy	normal
HC025	GSM2449677	HC025	xcell.Plasma.cells	0.00168605	healthy	normal
HC025	GSM2449677	HC025	xcell.Platelets	0.163743	healthy	normal
HC025	GSM2449677	HC025	xcell.pro.B.cells	0.0669189	healthy	normal
HC025	GSM2449677	HC025	xcell.Tgd.cells	0.0149749	healthy	normal
HC025	GSM2449677	HC025	xcell.Th1.cells	0.214733	healthy	normal
HC025	GSM2449677	HC025	xcell.Th2.cells	0.0275753	healthy	normal
HC025	GSM2449677	HC025	xcell.Tregs	0	healthy	normal
HC026	GSM2449678	HC026	xcell.aDC	0	healthy	normal
HC026	GSM2449678	HC026	xcell.B.cells	8.29979e-20	healthy	normal
HC026	GSM2449678	HC026	xcell.Basophils	9.81237e-20	healthy	normal
HC026	GSM2449678	HC026	xcell.CD4.memory.T.cells	0.158961	healthy	normal
HC026	GSM2449678	HC026	xcell.CD4.naive.T.cells	0.0225937	healthy	normal
HC026	GSM2449678	HC026	xcell.CD4.T.cells	0.0870271	healthy	normal
HC026	GSM2449678	HC026	xcell.CD4.Tcm	0.0636723	healthy	normal
HC026	GSM2449678	HC026	xcell.CD4.Tem	8.10543e-18	healthy	normal
HC026	GSM2449678	HC026	xcell.CD8.naive.T.cells	0.0622541	healthy	normal
HC026	GSM2449678	HC026	xcell.CD8.T.cells	0.112173	healthy	normal
HC026	GSM2449678	HC026	xcell.CD8.Tcm	0.109365	healthy	normal
HC026	GSM2449678	HC026	xcell.CD8.Tem	0.0226084	healthy	normal
HC026	GSM2449678	HC026	xcell.cDC	0.0378749	healthy	normal
HC026	GSM2449678	HC026	xcell.Class.switched.memory.B.cells	0.00061447	healthy	normal
HC026	GSM2449678	HC026	xcell.CLP	0.0444188	healthy	normal
HC026	GSM2449678	HC026	xcell.CMP	0.0618507	healthy	normal
HC026	GSM2449678	HC026	xcell.DC	0	healthy	normal
HC026	GSM2449678	HC026	xcell.Eosinophils	0.232232	healthy	normal
HC026	GSM2449678	HC026	xcell.Erythrocytes	0.0760194	healthy	normal
HC026	GSM2449678	HC026	xcell.GMP	0.0370523	healthy	normal
HC026	GSM2449678	HC026	xcell.HSC	3.77374e-20	healthy	normal
HC026	GSM2449678	HC026	xcell.iDC	2.32605e-18	healthy	normal
HC026	GSM2449678	HC026	xcell.Macrophages	0.0716854	healthy	normal
HC026	GSM2449678	HC026	xcell.Macrophages.M1	0.0243733	healthy	normal
HC026	GSM2449678	HC026	xcell.Macrophages.M2	0.0590484	healthy	normal
HC026	GSM2449678	HC026	xcell.Mast.cells	0.02147	healthy	normal
HC026	GSM2449678	HC026	xcell.Megakaryocytes	0.192018	healthy	normal
HC026	GSM2449678	HC026	xcell.Memory.B.cells	0	healthy	normal
HC026	GSM2449678	HC026	xcell.MEP	1.16428e-18	healthy	normal
HC026	GSM2449678	HC026	xcell.Monocytes	0.0439791	healthy	normal
HC026	GSM2449678	HC026	xcell.MPP	0.116228	healthy	normal
HC026	GSM2449678	HC026	xcell.MSC	0.144092	healthy	normal
HC026	GSM2449678	HC026	xcell.naive.B.cells	0	healthy	normal
HC026	GSM2449678	HC026	xcell.Neutrophils	0.119069	healthy	normal
HC026	GSM2449678	HC026	xcell.NK.cells	0.0068643	healthy	normal
HC026	GSM2449678	HC026	xcell.NKT	0.277573	healthy	normal
HC026	GSM2449678	HC026	xcell.pDC	0	healthy	normal
HC026	GSM2449678	HC026	xcell.Plasma.cells	0.0257379	healthy	normal
HC026	GSM2449678	HC026	xcell.Platelets	0.0946565	healthy	normal
HC026	GSM2449678	HC026	xcell.pro.B.cells	6.9918e-19	healthy	normal
HC026	GSM2449678	HC026	xcell.Tgd.cells	0.0131164	healthy	normal
HC026	GSM2449678	HC026	xcell.Th1.cells	0.169646	healthy	normal
HC026	GSM2449678	HC026	xcell.Th2.cells	9.39556e-19	healthy	normal
HC026	GSM2449678	HC026	xcell.Tregs	1.14408e-18	healthy	normal
HC027	GSM2449631	HC027	xcell.aDC	0.00818889	healthy	normal
HC027	GSM2449631	HC027	xcell.B.cells	0.0990862	healthy	normal
HC027	GSM2449631	HC027	xcell.Basophils	6.92381e-18	healthy	normal
HC027	GSM2449631	HC027	xcell.CD4.memory.T.cells	0.243296	healthy	normal
HC027	GSM2449631	HC027	xcell.CD4.naive.T.cells	0.0204617	healthy	normal
HC027	GSM2449631	HC027	xcell.CD4.T.cells	0.15908	healthy	normal
HC027	GSM2449631	HC027	xcell.CD4.Tcm	0.152589	healthy	normal
HC027	GSM2449631	HC027	xcell.CD4.Tem	0.0495169	healthy	normal
HC027	GSM2449631	HC027	xcell.CD8.naive.T.cells	0	healthy	normal
HC027	GSM2449631	HC027	xcell.CD8.T.cells	0.0942871	healthy	normal
HC027	GSM2449631	HC027	xcell.CD8.Tcm	0.0748504	healthy	normal
HC027	GSM2449631	HC027	xcell.CD8.Tem	0.0382685	healthy	normal
HC027	GSM2449631	HC027	xcell.cDC	0.0423113	healthy	normal
HC027	GSM2449631	HC027	xcell.Class.switched.memory.B.cells	0.063315	healthy	normal
HC027	GSM2449631	HC027	xcell.CLP	0.0514845	healthy	normal
HC027	GSM2449631	HC027	xcell.CMP	0	healthy	normal
HC027	GSM2449631	HC027	xcell.DC	3.06844e-18	healthy	normal
HC027	GSM2449631	HC027	xcell.Eosinophils	0.0490884	healthy	normal
HC027	GSM2449631	HC027	xcell.Erythrocytes	0	healthy	normal
HC027	GSM2449631	HC027	xcell.GMP	0	healthy	normal
HC027	GSM2449631	HC027	xcell.HSC	0.0302112	healthy	normal
HC027	GSM2449631	HC027	xcell.iDC	0.00458067	healthy	normal
HC027	GSM2449631	HC027	xcell.Macrophages	0.0245466	healthy	normal
HC027	GSM2449631	HC027	xcell.Macrophages.M1	0.0132271	healthy	normal
HC027	GSM2449631	HC027	xcell.Macrophages.M2	0.011823	healthy	normal
HC027	GSM2449631	HC027	xcell.Mast.cells	0.0139852	healthy	normal
HC027	GSM2449631	HC027	xcell.Megakaryocytes	0.381411	healthy	normal
HC027	GSM2449631	HC027	xcell.Memory.B.cells	0.046693	healthy	normal
HC027	GSM2449631	HC027	xcell.MEP	0.0363646	healthy	normal
HC027	GSM2449631	HC027	xcell.Monocytes	3.26962e-18	healthy	normal
HC027	GSM2449631	HC027	xcell.MPP	0.112292	healthy	normal
HC027	GSM2449631	HC027	xcell.MSC	0.100307	healthy	normal
HC027	GSM2449631	HC027	xcell.naive.B.cells	0.0811994	healthy	normal
HC027	GSM2449631	HC027	xcell.Neutrophils	0.0512132	healthy	normal
HC027	GSM2449631	HC027	xcell.NK.cells	0.00895878	healthy	normal
HC027	GSM2449631	HC027	xcell.NKT	0.260819	healthy	normal
HC027	GSM2449631	HC027	xcell.pDC	0.0053721	healthy	normal
HC027	GSM2449631	HC027	xcell.Plasma.cells	0.0314728	healthy	normal
HC027	GSM2449631	HC027	xcell.Platelets	0.198625	healthy	normal
HC027	GSM2449631	HC027	xcell.pro.B.cells	0	healthy	normal
HC027	GSM2449631	HC027	xcell.Tgd.cells	0.00670597	healthy	normal
HC027	GSM2449631	HC027	xcell.Th1.cells	0.191506	healthy	normal
HC027	GSM2449631	HC027	xcell.Th2.cells	0.0108049	healthy	normal
HC027	GSM2449631	HC027	xcell.Tregs	0.0562414	healthy	normal
HC028	GSM2449632	HC028	xcell.aDC	0	healthy	normal
HC028	GSM2449632	HC028	xcell.B.cells	0.033154	healthy	normal
HC028	GSM2449632	HC028	xcell.Basophils	0.001206	healthy	normal
HC028	GSM2449632	HC028	xcell.CD4.memory.T.cells	0.110627	healthy	normal
HC028	GSM2449632	HC028	xcell.CD4.naive.T.cells	0.0355664	healthy	normal
HC028	GSM2449632	HC028	xcell.CD4.T.cells	0.0927403	healthy	normal
HC028	GSM2449632	HC028	xcell.CD4.Tcm	0.0933862	healthy	normal
HC028	GSM2449632	HC028	xcell.CD4.Tem	0.0261766	healthy	normal
HC028	GSM2449632	HC028	xcell.CD8.naive.T.cells	2.78391e-19	healthy	normal
HC028	GSM2449632	HC028	xcell.CD8.T.cells	0.0991985	healthy	normal
HC028	GSM2449632	HC028	xcell.CD8.Tcm	0.0818588	healthy	normal
HC028	GSM2449632	HC028	xcell.CD8.Tem	0.0253689	healthy	normal
HC028	GSM2449632	HC028	xcell.cDC	0.0605482	healthy	normal
HC028	GSM2449632	HC028	xcell.Class.switched.memory.B.cells	0.0515331	healthy	normal
HC028	GSM2449632	HC028	xcell.CLP	0.0123391	healthy	normal
HC028	GSM2449632	HC028	xcell.CMP	0.0859269	healthy	normal
HC028	GSM2449632	HC028	xcell.DC	0	healthy	normal
HC028	GSM2449632	HC028	xcell.Eosinophils	0.182474	healthy	normal
HC028	GSM2449632	HC028	xcell.Erythrocytes	0	healthy	normal
HC028	GSM2449632	HC028	xcell.GMP	0.0303186	healthy	normal
HC028	GSM2449632	HC028	xcell.HSC	2.33575e-18	healthy	normal
HC028	GSM2449632	HC028	xcell.iDC	0	healthy	normal
HC028	GSM2449632	HC028	xcell.Macrophages	0.026364	healthy	normal
HC028	GSM2449632	HC028	xcell.Macrophages.M1	0.011718	healthy	normal
HC028	GSM2449632	HC028	xcell.Macrophages.M2	0.0312498	healthy	normal
HC028	GSM2449632	HC028	xcell.Mast.cells	0.0283524	healthy	normal
HC028	GSM2449632	HC028	xcell.Megakaryocytes	0.339825	healthy	normal
HC028	GSM2449632	HC028	xcell.Memory.B.cells	0.0142566	healthy	normal
HC028	GSM2449632	HC028	xcell.MEP	4.81595e-19	healthy	normal
HC028	GSM2449632	HC028	xcell.Monocytes	2.08055e-18	healthy	normal
HC028	GSM2449632	HC028	xcell.MPP	0.168346	healthy	normal
HC028	GSM2449632	HC028	xcell.MSC	0.204284	healthy	normal
HC028	GSM2449632	HC028	xcell.naive.B.cells	0.0185899	healthy	normal
HC028	GSM2449632	HC028	xcell.Neutrophils	0.116208	healthy	normal
HC028	GSM2449632	HC028	xcell.NK.cells	1.76823e-18	healthy	normal
HC028	GSM2449632	HC028	xcell.NKT	0.28594	healthy	normal
HC028	GSM2449632	HC028	xcell.pDC	0	healthy	normal
HC028	GSM2449632	HC028	xcell.Plasma.cells	0.017193	healthy	normal
HC028	GSM2449632	HC028	xcell.Platelets	0.192783	healthy	normal
HC028	GSM2449632	HC028	xcell.pro.B.cells	0	healthy	normal
HC028	GSM2449632	HC028	xcell.Tgd.cells	0	healthy	normal
HC028	GSM2449632	HC028	xcell.Th1.cells	0.20128	healthy	normal
HC028	GSM2449632	HC028	xcell.Th2.cells	5.72736e-19	healthy	normal
HC028	GSM2449632	HC028	xcell.Tregs	2.13708e-18	healthy	normal
HC030	GSM2449633	HC030	xcell.aDC	0	healthy	normal
HC030	GSM2449633	HC030	xcell.B.cells	0.00431582	healthy	normal
HC030	GSM2449633	HC030	xcell.Basophils	0	healthy	normal
HC030	GSM2449633	HC030	xcell.CD4.memory.T.cells	0.17573	healthy	normal
HC030	GSM2449633	HC030	xcell.CD4.naive.T.cells	0.000368307	healthy	normal
HC030	GSM2449633	HC030	xcell.CD4.T.cells	0.0881735	healthy	normal
HC030	GSM2449633	HC030	xcell.CD4.Tcm	0.0733252	healthy	normal
HC030	GSM2449633	HC030	xcell.CD4.Tem	0.0207292	healthy	normal
HC030	GSM2449633	HC030	xcell.CD8.naive.T.cells	0.0166871	healthy	normal
HC030	GSM2449633	HC030	xcell.CD8.T.cells	0.0987216	healthy	normal
HC030	GSM2449633	HC030	xcell.CD8.Tcm	0.0759338	healthy	normal
HC030	GSM2449633	HC030	xcell.CD8.Tem	0.0210062	healthy	normal
HC030	GSM2449633	HC030	xcell.cDC	0.0669855	healthy	normal
HC030	GSM2449633	HC030	xcell.Class.switched.memory.B.cells	0.0302256	healthy	normal
HC030	GSM2449633	HC030	xcell.CLP	0.0183854	healthy	normal
HC030	GSM2449633	HC030	xcell.CMP	0.0862245	healthy	normal
HC030	GSM2449633	HC030	xcell.DC	0	healthy	normal
HC030	GSM2449633	HC030	xcell.Eosinophils	0.29393	healthy	normal
HC030	GSM2449633	HC030	xcell.Erythrocytes	0.0236131	healthy	normal
HC030	GSM2449633	HC030	xcell.GMP	0.0473353	healthy	normal
HC030	GSM2449633	HC030	xcell.HSC	0.00654639	healthy	normal
HC030	GSM2449633	HC030	xcell.iDC	0.0111991	healthy	normal
HC030	GSM2449633	HC030	xcell.Macrophages	0.0281458	healthy	normal
HC030	GSM2449633	HC030	xcell.Macrophages.M1	0.0128578	healthy	normal
HC030	GSM2449633	HC030	xcell.Macrophages.M2	0.0421039	healthy	normal
HC030	GSM2449633	HC030	xcell.Mast.cells	0.0217998	healthy	normal
HC030	GSM2449633	HC030	xcell.Megakaryocytes	0.260547	healthy	normal
HC030	GSM2449633	HC030	xcell.Memory.B.cells	0	healthy	normal
HC030	GSM2449633	HC030	xcell.MEP	0	healthy	normal
HC030	GSM2449633	HC030	xcell.Monocytes	3.65705e-19	healthy	normal
HC030	GSM2449633	HC030	xcell.MPP	0.139745	healthy	normal
HC030	GSM2449633	HC030	xcell.MSC	0.165929	healthy	normal
HC030	GSM2449633	HC030	xcell.naive.B.cells	2.39541e-18	healthy	normal
HC030	GSM2449633	HC030	xcell.Neutrophils	0.111885	healthy	normal
HC030	GSM2449633	HC030	xcell.NK.cells	0	healthy	normal
HC030	GSM2449633	HC030	xcell.NKT	0.290624	healthy	normal
HC030	GSM2449633	HC030	xcell.pDC	0	healthy	normal
HC030	GSM2449633	HC030	xcell.Plasma.cells	0.0140908	healthy	normal
HC030	GSM2449633	HC030	xcell.Platelets	0.156241	healthy	normal
HC030	GSM2449633	HC030	xcell.pro.B.cells	0	healthy	normal
HC030	GSM2449633	HC030	xcell.Tgd.cells	0.0101763	healthy	normal
HC030	GSM2449633	HC030	xcell.Th1.cells	0.104526	healthy	normal
HC030	GSM2449633	HC030	xcell.Th2.cells	0.0282918	healthy	normal
HC030	GSM2449633	HC030	xcell.Tregs	0.018856	healthy	normal
HC031	GSM2449634	HC031	xcell.aDC	0.0099409	healthy	normal
HC031	GSM2449634	HC031	xcell.B.cells	0.130954	healthy	normal
HC031	GSM2449634	HC031	xcell.Basophils	0.0455321	healthy	normal
HC031	GSM2449634	HC031	xcell.CD4.memory.T.cells	0.141164	healthy	normal
HC031	GSM2449634	HC031	xcell.CD4.naive.T.cells	0.0321581	healthy	normal
HC031	GSM2449634	HC031	xcell.CD4.T.cells	0.122901	healthy	normal
HC031	GSM2449634	HC031	xcell.CD4.Tcm	0.102013	healthy	normal
HC031	GSM2449634	HC031	xcell.CD4.Tem	0.00900806	healthy	normal
HC031	GSM2449634	HC031	xcell.CD8.naive.T.cells	0	healthy	normal
HC031	GSM2449634	HC031	xcell.CD8.T.cells	0.159923	healthy	normal
HC031	GSM2449634	HC031	xcell.CD8.Tcm	0.0971276	healthy	normal
HC031	GSM2449634	HC031	xcell.CD8.Tem	0.128191	healthy	normal
HC031	GSM2449634	HC031	xcell.cDC	0.00680014	healthy	normal
HC031	GSM2449634	HC031	xcell.Class.switched.memory.B.cells	0.0956861	healthy	normal
HC031	GSM2449634	HC031	xcell.CLP	0.0316193	healthy	normal
HC031	GSM2449634	HC031	xcell.CMP	3.49025e-18	healthy	normal
HC031	GSM2449634	HC031	xcell.DC	0.00122707	healthy	normal
HC031	GSM2449634	HC031	xcell.Eosinophils	0.124666	healthy	normal
HC031	GSM2449634	HC031	xcell.Erythrocytes	0.0621588	healthy	normal
HC031	GSM2449634	HC031	xcell.GMP	0	healthy	normal
HC031	GSM2449634	HC031	xcell.HSC	0	healthy	normal
HC031	GSM2449634	HC031	xcell.iDC	0.0256869	healthy	normal
HC031	GSM2449634	HC031	xcell.Macrophages	0.0244494	healthy	normal
HC031	GSM2449634	HC031	xcell.Macrophages.M1	0.0219069	healthy	normal
HC031	GSM2449634	HC031	xcell.Macrophages.M2	0.0177511	healthy	normal
HC031	GSM2449634	HC031	xcell.Mast.cells	0.0291739	healthy	normal
HC031	GSM2449634	HC031	xcell.Megakaryocytes	0.252018	healthy	normal
HC031	GSM2449634	HC031	xcell.Memory.B.cells	0.070884	healthy	normal
HC031	GSM2449634	HC031	xcell.MEP	0.008557	healthy	normal
HC031	GSM2449634	HC031	xcell.Monocytes	0	healthy	normal
HC031	GSM2449634	HC031	xcell.MPP	0.195919	healthy	normal
HC031	GSM2449634	HC031	xcell.MSC	0.246648	healthy	normal
HC031	GSM2449634	HC031	xcell.naive.B.cells	0.0810361	healthy	normal
HC031	GSM2449634	HC031	xcell.Neutrophils	0.028951	healthy	normal
HC031	GSM2449634	HC031	xcell.NK.cells	0.0696501	healthy	normal
HC031	GSM2449634	HC031	xcell.NKT	0.203377	healthy	normal
HC031	GSM2449634	HC031	xcell.pDC	0	healthy	normal
HC031	GSM2449634	HC031	xcell.Plasma.cells	0.0309346	healthy	normal
HC031	GSM2449634	HC031	xcell.Platelets	0.151278	healthy	normal
HC031	GSM2449634	HC031	xcell.pro.B.cells	0.036327	healthy	normal
HC031	GSM2449634	HC031	xcell.Tgd.cells	0.0267873	healthy	normal
HC031	GSM2449634	HC031	xcell.Th1.cells	0.251419	healthy	normal
HC031	GSM2449634	HC031	xcell.Th2.cells	0	healthy	normal
HC031	GSM2449634	HC031	xcell.Tregs	0	healthy	normal
HC034	GSM2449679	HC034	xcell.aDC	0.0128974	healthy	normal
HC034	GSM2449679	HC034	xcell.B.cells	0.0699522	healthy	normal
HC034	GSM2449679	HC034	xcell.Basophils	6.09112e-18	healthy	normal
HC034	GSM2449679	HC034	xcell.CD4.memory.T.cells	0.0567488	healthy	normal
HC034	GSM2449679	HC034	xcell.CD4.naive.T.cells	0.070516	healthy	normal
HC034	GSM2449679	HC034	xcell.CD4.T.cells	0.0830561	healthy	normal
HC034	GSM2449679	HC034	xcell.CD4.Tcm	0.121644	healthy	normal
HC034	GSM2449679	HC034	xcell.CD4.Tem	9.8775e-19	healthy	normal
HC034	GSM2449679	HC034	xcell.CD8.naive.T.cells	0.0153981	healthy	normal
HC034	GSM2449679	HC034	xcell.CD8.T.cells	0.0781092	healthy	normal
HC034	GSM2449679	HC034	xcell.CD8.Tcm	0.0364847	healthy	normal
HC034	GSM2449679	HC034	xcell.CD8.Tem	0.0509335	healthy	normal
HC034	GSM2449679	HC034	xcell.cDC	0	healthy	normal
HC034	GSM2449679	HC034	xcell.Class.switched.memory.B.cells	0.030502	healthy	normal
HC034	GSM2449679	HC034	xcell.CLP	0	healthy	normal
HC034	GSM2449679	HC034	xcell.CMP	0	healthy	normal
HC034	GSM2449679	HC034	xcell.DC	0	healthy	normal
HC034	GSM2449679	HC034	xcell.Eosinophils	0.216864	healthy	normal
HC034	GSM2449679	HC034	xcell.Erythrocytes	0.0702712	healthy	normal
HC034	GSM2449679	HC034	xcell.GMP	2.49912e-17	healthy	normal
HC034	GSM2449679	HC034	xcell.HSC	0	healthy	normal
HC034	GSM2449679	HC034	xcell.iDC	0.00270164	healthy	normal
HC034	GSM2449679	HC034	xcell.Macrophages	2.09719e-18	healthy	normal
HC034	GSM2449679	HC034	xcell.Macrophages.M1	0.0162768	healthy	normal
HC034	GSM2449679	HC034	xcell.Macrophages.M2	0.012394	healthy	normal
HC034	GSM2449679	HC034	xcell.Mast.cells	0.0160499	healthy	normal
HC034	GSM2449679	HC034	xcell.Megakaryocytes	0.338259	healthy	normal
HC034	GSM2449679	HC034	xcell.Memory.B.cells	0.0339283	healthy	normal
HC034	GSM2449679	HC034	xcell.MEP	0	healthy	normal
HC034	GSM2449679	HC034	xcell.Monocytes	0	healthy	normal
HC034	GSM2449679	HC034	xcell.MPP	0.235037	healthy	normal
HC034	GSM2449679	HC034	xcell.MSC	0.110839	healthy	normal
HC034	GSM2449679	HC034	xcell.naive.B.cells	0.0276521	healthy	normal
HC034	GSM2449679	HC034	xcell.Neutrophils	0.084006	healthy	normal
HC034	GSM2449679	HC034	xcell.NK.cells	3.00435e-19	healthy	normal
HC034	GSM2449679	HC034	xcell.NKT	0.383133	healthy	normal
HC034	GSM2449679	HC034	xcell.pDC	1.81516e-18	healthy	normal
HC034	GSM2449679	HC034	xcell.Plasma.cells	0.0455277	healthy	normal
HC034	GSM2449679	HC034	xcell.Platelets	0.178734	healthy	normal
HC034	GSM2449679	HC034	xcell.pro.B.cells	0	healthy	normal
HC034	GSM2449679	HC034	xcell.Tgd.cells	0	healthy	normal
HC034	GSM2449679	HC034	xcell.Th1.cells	0.233489	healthy	normal
HC034	GSM2449679	HC034	xcell.Th2.cells	7.03603e-19	healthy	normal
HC034	GSM2449679	HC034	xcell.Tregs	0	healthy	normal
HC035	GSM2449636	HC035	xcell.aDC	5.78952e-18	healthy	normal
HC035	GSM2449636	HC035	xcell.B.cells	0.0530055	healthy	normal
HC035	GSM2449636	HC035	xcell.Basophils	1.09221e-18	healthy	normal
HC035	GSM2449636	HC035	xcell.CD4.memory.T.cells	0.0981891	healthy	normal
HC035	GSM2449636	HC035	xcell.CD4.naive.T.cells	0.0523842	healthy	normal
HC035	GSM2449636	HC035	xcell.CD4.T.cells	0.099919	healthy	normal
HC035	GSM2449636	HC035	xcell.CD4.Tcm	0.147867	healthy	normal
HC035	GSM2449636	HC035	xcell.CD4.Tem	0.0369704	healthy	normal
HC035	GSM2449636	HC035	xcell.CD8.naive.T.cells	4.06463e-19	healthy	normal
HC035	GSM2449636	HC035	xcell.CD8.T.cells	0.0636819	healthy	normal
HC035	GSM2449636	HC035	xcell.CD8.Tcm	0.00254109	healthy	normal
HC035	GSM2449636	HC035	xcell.CD8.Tem	2.49513e-18	healthy	normal
HC035	GSM2449636	HC035	xcell.cDC	0.0171207	healthy	normal
HC035	GSM2449636	HC035	xcell.Class.switched.memory.B.cells	0.0747417	healthy	normal
HC035	GSM2449636	HC035	xcell.CLP	0.00836575	healthy	normal
HC035	GSM2449636	HC035	xcell.CMP	0.0223857	healthy	normal
HC035	GSM2449636	HC035	xcell.DC	0	healthy	normal
HC035	GSM2449636	HC035	xcell.Eosinophils	0.280109	healthy	normal
HC035	GSM2449636	HC035	xcell.Erythrocytes	0.0458598	healthy	normal
HC035	GSM2449636	HC035	xcell.GMP	0	healthy	normal
HC035	GSM2449636	HC035	xcell.HSC	0	healthy	normal
HC035	GSM2449636	HC035	xcell.iDC	0.0170471	healthy	normal
HC035	GSM2449636	HC035	xcell.Macrophages	0	healthy	normal
HC035	GSM2449636	HC035	xcell.Macrophages.M1	0.005993	healthy	normal
HC035	GSM2449636	HC035	xcell.Macrophages.M2	0	healthy	normal
HC035	GSM2449636	HC035	xcell.Mast.cells	0.013637	healthy	normal
HC035	GSM2449636	HC035	xcell.Megakaryocytes	0.45317	healthy	normal
HC035	GSM2449636	HC035	xcell.Memory.B.cells	0.0310286	healthy	normal
HC035	GSM2449636	HC035	xcell.MEP	4.62653e-20	healthy	normal
HC035	GSM2449636	HC035	xcell.Monocytes	3.60406e-18	healthy	normal
HC035	GSM2449636	HC035	xcell.MPP	0.198369	healthy	normal
HC035	GSM2449636	HC035	xcell.MSC	0.284434	healthy	normal
HC035	GSM2449636	HC035	xcell.naive.B.cells	0.0364709	healthy	normal
HC035	GSM2449636	HC035	xcell.Neutrophils	0.0647967	healthy	normal
HC035	GSM2449636	HC035	xcell.NK.cells	9.21456e-19	healthy	normal
HC035	GSM2449636	HC035	xcell.NKT	0.303923	healthy	normal
HC035	GSM2449636	HC035	xcell.pDC	0	healthy	normal
HC035	GSM2449636	HC035	xcell.Plasma.cells	0.0147049	healthy	normal
HC035	GSM2449636	HC035	xcell.Platelets	0.192584	healthy	normal
HC035	GSM2449636	HC035	xcell.pro.B.cells	9.17782e-20	healthy	normal
HC035	GSM2449636	HC035	xcell.Tgd.cells	0	healthy	normal
HC035	GSM2449636	HC035	xcell.Th1.cells	0.153348	healthy	normal
HC035	GSM2449636	HC035	xcell.Th2.cells	0	healthy	normal
HC035	GSM2449636	HC035	xcell.Tregs	1.32443e-18	healthy	normal
HC036	GSM2449680	HC036	xcell.aDC	0.0122872	healthy	normal
HC036	GSM2449680	HC036	xcell.B.cells	0.118422	healthy	normal
HC036	GSM2449680	HC036	xcell.Basophils	5.01384e-19	healthy	normal
HC036	GSM2449680	HC036	xcell.CD4.memory.T.cells	0.13641	healthy	normal
HC036	GSM2449680	HC036	xcell.CD4.naive.T.cells	0.0984816	healthy	normal
HC036	GSM2449680	HC036	xcell.CD4.T.cells	0.110223	healthy	normal
HC036	GSM2449680	HC036	xcell.CD4.Tcm	0.0557523	healthy	normal
HC036	GSM2449680	HC036	xcell.CD4.Tem	0.0133527	healthy	normal
HC036	GSM2449680	HC036	xcell.CD8.naive.T.cells	0.00778949	healthy	normal
HC036	GSM2449680	HC036	xcell.CD8.T.cells	0.144135	healthy	normal
HC036	GSM2449680	HC036	xcell.CD8.Tcm	0.116249	healthy	normal
HC036	GSM2449680	HC036	xcell.CD8.Tem	0.0409369	healthy	normal
HC036	GSM2449680	HC036	xcell.cDC	0.0588087	healthy	normal
HC036	GSM2449680	HC036	xcell.Class.switched.memory.B.cells	0.0579667	healthy	normal
HC036	GSM2449680	HC036	xcell.CLP	0.0440514	healthy	normal
HC036	GSM2449680	HC036	xcell.CMP	2.71051e-20	healthy	normal
HC036	GSM2449680	HC036	xcell.DC	0	healthy	normal
HC036	GSM2449680	HC036	xcell.Eosinophils	0.101177	healthy	normal
HC036	GSM2449680	HC036	xcell.Erythrocytes	0	healthy	normal
HC036	GSM2449680	HC036	xcell.GMP	4.11885e-19	healthy	normal
HC036	GSM2449680	HC036	xcell.HSC	1.46269e-18	healthy	normal
HC036	GSM2449680	HC036	xcell.iDC	0.000919238	healthy	normal
HC036	GSM2449680	HC036	xcell.Macrophages	0.0387217	healthy	normal
HC036	GSM2449680	HC036	xcell.Macrophages.M1	0.0241176	healthy	normal
HC036	GSM2449680	HC036	xcell.Macrophages.M2	0.0029285	healthy	normal
HC036	GSM2449680	HC036	xcell.Mast.cells	0.00962084	healthy	normal
HC036	GSM2449680	HC036	xcell.Megakaryocytes	0.188141	healthy	normal
HC036	GSM2449680	HC036	xcell.Memory.B.cells	0.0695093	healthy	normal
HC036	GSM2449680	HC036	xcell.MEP	0.0512844	healthy	normal
HC036	GSM2449680	HC036	xcell.Monocytes	0	healthy	normal
HC036	GSM2449680	HC036	xcell.MPP	0.10344	healthy	normal
HC036	GSM2449680	HC036	xcell.MSC	0.148777	healthy	normal
HC036	GSM2449680	HC036	xcell.naive.B.cells	0.0501699	healthy	normal
HC036	GSM2449680	HC036	xcell.Neutrophils	0.112344	healthy	normal
HC036	GSM2449680	HC036	xcell.NK.cells	0	healthy	normal
HC036	GSM2449680	HC036	xcell.NKT	0.324736	healthy	normal
HC036	GSM2449680	HC036	xcell.pDC	0.00461685	healthy	normal
HC036	GSM2449680	HC036	xcell.Plasma.cells	0.0610232	healthy	normal
HC036	GSM2449680	HC036	xcell.Platelets	0.110304	healthy	normal
HC036	GSM2449680	HC036	xcell.pro.B.cells	0	healthy	normal
HC036	GSM2449680	HC036	xcell.Tgd.cells	0.0223159	healthy	normal
HC036	GSM2449680	HC036	xcell.Th1.cells	0.177162	healthy	normal
HC036	GSM2449680	HC036	xcell.Th2.cells	0.0126393	healthy	normal
HC036	GSM2449680	HC036	xcell.Tregs	0	healthy	normal
K1102	GSM2449682	R060	xcell.aDC	1.97979e-20	rheumatoid arthritis	disease	infliximab	IR
K1102	GSM2449682	R060	xcell.B.cells	0.0644825	rheumatoid arthritis	disease	infliximab	IR
K1102	GSM2449682	R060	xcell.Basophils	0	rheumatoid arthritis	disease	infliximab	IR
K1102	GSM2449682	R060	xcell.CD4.memory.T.cells	0.219225	rheumatoid arthritis	disease	infliximab	IR
K1102	GSM2449682	R060	xcell.CD4.naive.T.cells	0.0322525	rheumatoid arthritis	disease	infliximab	IR
K1102	GSM2449682	R060	xcell.CD4.T.cells	0.101692	rheumatoid arthritis	disease	infliximab	IR
K1102	GSM2449682	R060	xcell.CD4.Tcm	0.101215	rheumatoid arthritis	disease	infliximab	IR
K1102	GSM2449682	R060	xcell.CD4.Tem	0.0351898	rheumatoid arthritis	disease	infliximab	IR
K1102	GSM2449682	R060	xcell.CD8.naive.T.cells	0.064716	rheumatoid arthritis	disease	infliximab	IR
K1102	GSM2449682	R060	xcell.CD8.T.cells	0.0343644	rheumatoid arthritis	disease	infliximab	IR
K1102	GSM2449682	R060	xcell.CD8.Tcm	0.0485315	rheumatoid arthritis	disease	infliximab	IR
K1102	GSM2449682	R060	xcell.CD8.Tem	0	rheumatoid arthritis	disease	infliximab	IR
K1102	GSM2449682	R060	xcell.cDC	0.0510449	rheumatoid arthritis	disease	infliximab	IR
K1102	GSM2449682	R060	xcell.Class.switched.memory.B.cells	0.0439094	rheumatoid arthritis	disease	infliximab	IR
K1102	GSM2449682	R060	xcell.CLP	0.0470633	rheumatoid arthritis	disease	infliximab	IR
K1102	GSM2449682	R060	xcell.CMP	0.0279719	rheumatoid arthritis	disease	infliximab	IR
K1102	GSM2449682	R060	xcell.DC	7.76279e-19	rheumatoid arthritis	disease	infliximab	IR
K1102	GSM2449682	R060	xcell.Eosinophils	0.294624	rheumatoid arthritis	disease	infliximab	IR
K1102	GSM2449682	R060	xcell.Erythrocytes	0.10067	rheumatoid arthritis	disease	infliximab	IR
K1102	GSM2449682	R060	xcell.GMP	8.67362e-19	rheumatoid arthritis	disease	infliximab	IR
K1102	GSM2449682	R060	xcell.HSC	0.0181414	rheumatoid arthritis	disease	infliximab	IR
K1102	GSM2449682	R060	xcell.iDC	0	rheumatoid arthritis	disease	infliximab	IR
K1102	GSM2449682	R060	xcell.Macrophages	0.0225397	rheumatoid arthritis	disease	infliximab	IR
K1102	GSM2449682	R060	xcell.Macrophages.M1	0.0085351	rheumatoid arthritis	disease	infliximab	IR
K1102	GSM2449682	R060	xcell.Macrophages.M2	0.0327321	rheumatoid arthritis	disease	infliximab	IR
K1102	GSM2449682	R060	xcell.Mast.cells	0.000570373	rheumatoid arthritis	disease	infliximab	IR
K1102	GSM2449682	R060	xcell.Megakaryocytes	0.266564	rheumatoid arthritis	disease	infliximab	IR
K1102	GSM2449682	R060	xcell.Memory.B.cells	0.0375627	rheumatoid arthritis	disease	infliximab	IR
K1102	GSM2449682	R060	xcell.MEP	0	rheumatoid arthritis	disease	infliximab	IR
K1102	GSM2449682	R060	xcell.Monocytes	5.4679e-19	rheumatoid arthritis	disease	infliximab	IR
K1102	GSM2449682	R060	xcell.MPP	0.115511	rheumatoid arthritis	disease	infliximab	IR
K1102	GSM2449682	R060	xcell.MSC	0.17289	rheumatoid arthritis	disease	infliximab	IR
K1102	GSM2449682	R060	xcell.naive.B.cells	0.0447548	rheumatoid arthritis	disease	infliximab	IR
K1102	GSM2449682	R060	xcell.Neutrophils	0.126793	rheumatoid arthritis	disease	infliximab	IR
K1102	GSM2449682	R060	xcell.NK.cells	0	rheumatoid arthritis	disease	infliximab	IR
K1102	GSM2449682	R060	xcell.NKT	0.262199	rheumatoid arthritis	disease	infliximab	IR
K1102	GSM2449682	R060	xcell.pDC	0	rheumatoid arthritis	disease	infliximab	IR
K1102	GSM2449682	R060	xcell.Plasma.cells	0	rheumatoid arthritis	disease	infliximab	IR
K1102	GSM2449682	R060	xcell.Platelets	0.112921	rheumatoid arthritis	disease	infliximab	IR
K1102	GSM2449682	R060	xcell.pro.B.cells	3.81534e-18	rheumatoid arthritis	disease	infliximab	IR
K1102	GSM2449682	R060	xcell.Tgd.cells	5.14324e-18	rheumatoid arthritis	disease	infliximab	IR
K1102	GSM2449682	R060	xcell.Th1.cells	0.116963	rheumatoid arthritis	disease	infliximab	IR
K1102	GSM2449682	R060	xcell.Th2.cells	0.0339286	rheumatoid arthritis	disease	infliximab	IR
K1102	GSM2449682	R060	xcell.Tregs	0.02468	rheumatoid arthritis	disease	infliximab	IR
K1129	GSM2449683	R020	xcell.aDC	0.0024567	rheumatoid arthritis	disease	infliximab	R
K1129	GSM2449683	R020	xcell.B.cells	0.121989	rheumatoid arthritis	disease	infliximab	R
K1129	GSM2449683	R020	xcell.Basophils	2.22586e-17	rheumatoid arthritis	disease	infliximab	R
K1129	GSM2449683	R020	xcell.CD4.memory.T.cells	0.291253	rheumatoid arthritis	disease	infliximab	R
K1129	GSM2449683	R020	xcell.CD4.naive.T.cells	1.36727e-18	rheumatoid arthritis	disease	infliximab	R
K1129	GSM2449683	R020	xcell.CD4.T.cells	0.110547	rheumatoid arthritis	disease	infliximab	R
K1129	GSM2449683	R020	xcell.CD4.Tcm	0.0445651	rheumatoid arthritis	disease	infliximab	R
K1129	GSM2449683	R020	xcell.CD4.Tem	0.0861195	rheumatoid arthritis	disease	infliximab	R
K1129	GSM2449683	R020	xcell.CD8.naive.T.cells	0.0828955	rheumatoid arthritis	disease	infliximab	R
K1129	GSM2449683	R020	xcell.CD8.T.cells	0.0778995	rheumatoid arthritis	disease	infliximab	R
K1129	GSM2449683	R020	xcell.CD8.Tcm	0.138476	rheumatoid arthritis	disease	infliximab	R
K1129	GSM2449683	R020	xcell.CD8.Tem	0	rheumatoid arthritis	disease	infliximab	R
K1129	GSM2449683	R020	xcell.cDC	0.0625749	rheumatoid arthritis	disease	infliximab	R
K1129	GSM2449683	R020	xcell.Class.switched.memory.B.cells	0.0677915	rheumatoid arthritis	disease	infliximab	R
K1129	GSM2449683	R020	xcell.CLP	0.0718661	rheumatoid arthritis	disease	infliximab	R
K1129	GSM2449683	R020	xcell.CMP	0.0832677	rheumatoid arthritis	disease	infliximab	R
K1129	GSM2449683	R020	xcell.DC	1.39572e-18	rheumatoid arthritis	disease	infliximab	R
K1129	GSM2449683	R020	xcell.Eosinophils	0.398024	rheumatoid arthritis	disease	infliximab	R
K1129	GSM2449683	R020	xcell.Erythrocytes	0.0968969	rheumatoid arthritis	disease	infliximab	R
K1129	GSM2449683	R020	xcell.GMP	0.0623959	rheumatoid arthritis	disease	infliximab	R
K1129	GSM2449683	R020	xcell.HSC	0.00722332	rheumatoid arthritis	disease	infliximab	R
K1129	GSM2449683	R020	xcell.iDC	0.0315363	rheumatoid arthritis	disease	infliximab	R
K1129	GSM2449683	R020	xcell.Macrophages	0.00874467	rheumatoid arthritis	disease	infliximab	R
K1129	GSM2449683	R020	xcell.Macrophages.M1	0	rheumatoid arthritis	disease	infliximab	R
K1129	GSM2449683	R020	xcell.Macrophages.M2	1.65645e-18	rheumatoid arthritis	disease	infliximab	R
K1129	GSM2449683	R020	xcell.Mast.cells	9.59278e-19	rheumatoid arthritis	disease	infliximab	R
K1129	GSM2449683	R020	xcell.Megakaryocytes	0.185136	rheumatoid arthritis	disease	infliximab	R
K1129	GSM2449683	R020	xcell.Memory.B.cells	0.0568474	rheumatoid arthritis	disease	infliximab	R
K1129	GSM2449683	R020	xcell.MEP	4.78409e-18	rheumatoid arthritis	disease	infliximab	R
K1129	GSM2449683	R020	xcell.Monocytes	9.81173e-18	rheumatoid arthritis	disease	infliximab	R
K1129	GSM2449683	R020	xcell.MPP	0.151208	rheumatoid arthritis	disease	infliximab	R
K1129	GSM2449683	R020	xcell.MSC	0.135783	rheumatoid arthritis	disease	infliximab	R
K1129	GSM2449683	R020	xcell.naive.B.cells	0.0929632	rheumatoid arthritis	disease	infliximab	R
K1129	GSM2449683	R020	xcell.Neutrophils	0.0635338	rheumatoid arthritis	disease	infliximab	R
K1129	GSM2449683	R020	xcell.NK.cells	9.29004e-18	rheumatoid arthritis	disease	infliximab	R
K1129	GSM2449683	R020	xcell.NKT	0.268811	rheumatoid arthritis	disease	infliximab	R
K1129	GSM2449683	R020	xcell.pDC	3.51255e-18	rheumatoid arthritis	disease	infliximab	R
K1129	GSM2449683	R020	xcell.Plasma.cells	0.0167797	rheumatoid arthritis	disease	infliximab	R
K1129	GSM2449683	R020	xcell.Platelets	0.12799	rheumatoid arthritis	disease	infliximab	R
K1129	GSM2449683	R020	xcell.pro.B.cells	2.80642e-18	rheumatoid arthritis	disease	infliximab	R
K1129	GSM2449683	R020	xcell.Tgd.cells	0.023655	rheumatoid arthritis	disease	infliximab	R
K1129	GSM2449683	R020	xcell.Th1.cells	0.124001	rheumatoid arthritis	disease	infliximab	R
K1129	GSM2449683	R020	xcell.Th2.cells	0.0560378	rheumatoid arthritis	disease	infliximab	R
K1129	GSM2449683	R020	xcell.Tregs	0.0615575	rheumatoid arthritis	disease	infliximab	R
K1138	GSM2449684	R022	xcell.aDC	0	rheumatoid arthritis	disease	methothrexene	IR
K1138	GSM2449684	R022	xcell.B.cells	0.165225	rheumatoid arthritis	disease	methothrexene	IR
K1138	GSM2449684	R022	xcell.Basophils	2.37274e-18	rheumatoid arthritis	disease	methothrexene	IR
K1138	GSM2449684	R022	xcell.CD4.memory.T.cells	0.330218	rheumatoid arthritis	disease	methothrexene	IR
K1138	GSM2449684	R022	xcell.CD4.naive.T.cells	0.0955082	rheumatoid arthritis	disease	methothrexene	IR
K1138	GSM2449684	R022	xcell.CD4.T.cells	0.178402	rheumatoid arthritis	disease	methothrexene	IR
K1138	GSM2449684	R022	xcell.CD4.Tcm	0.113236	rheumatoid arthritis	disease	methothrexene	IR
K1138	GSM2449684	R022	xcell.CD4.Tem	0.0279314	rheumatoid arthritis	disease	methothrexene	IR
K1138	GSM2449684	R022	xcell.CD8.naive.T.cells	0.0928018	rheumatoid arthritis	disease	methothrexene	IR
K1138	GSM2449684	R022	xcell.CD8.T.cells	0.0642908	rheumatoid arthritis	disease	methothrexene	IR
K1138	GSM2449684	R022	xcell.CD8.Tcm	0.05893	rheumatoid arthritis	disease	methothrexene	IR
K1138	GSM2449684	R022	xcell.CD8.Tem	3.93145e-18	rheumatoid arthritis	disease	methothrexene	IR
K1138	GSM2449684	R022	xcell.cDC	0.0756841	rheumatoid arthritis	disease	methothrexene	IR
K1138	GSM2449684	R022	xcell.Class.switched.memory.B.cells	0.0859744	rheumatoid arthritis	disease	methothrexene	IR
K1138	GSM2449684	R022	xcell.CLP	0.109928	rheumatoid arthritis	disease	methothrexene	IR
K1138	GSM2449684	R022	xcell.CMP	0.0360274	rheumatoid arthritis	disease	methothrexene	IR
K1138	GSM2449684	R022	xcell.DC	0	rheumatoid arthritis	disease	methothrexene	IR
K1138	GSM2449684	R022	xcell.Eosinophils	0.206744	rheumatoid arthritis	disease	methothrexene	IR
K1138	GSM2449684	R022	xcell.Erythrocytes	0.0794537	rheumatoid arthritis	disease	methothrexene	IR
K1138	GSM2449684	R022	xcell.GMP	0.0387467	rheumatoid arthritis	disease	methothrexene	IR
K1138	GSM2449684	R022	xcell.HSC	0.0229467	rheumatoid arthritis	disease	methothrexene	IR
K1138	GSM2449684	R022	xcell.iDC	0.0180027	rheumatoid arthritis	disease	methothrexene	IR
K1138	GSM2449684	R022	xcell.Macrophages	0.0206422	rheumatoid arthritis	disease	methothrexene	IR
K1138	GSM2449684	R022	xcell.Macrophages.M1	0.00246258	rheumatoid arthritis	disease	methothrexene	IR
K1138	GSM2449684	R022	xcell.Macrophages.M2	0.0441629	rheumatoid arthritis	disease	methothrexene	IR
K1138	GSM2449684	R022	xcell.Mast.cells	0.00789832	rheumatoid arthritis	disease	methothrexene	IR
K1138	GSM2449684	R022	xcell.Megakaryocytes	0.229376	rheumatoid arthritis	disease	methothrexene	IR
K1138	GSM2449684	R022	xcell.Memory.B.cells	0.0800145	rheumatoid arthritis	disease	methothrexene	IR
K1138	GSM2449684	R022	xcell.MEP	0	rheumatoid arthritis	disease	methothrexene	IR
K1138	GSM2449684	R022	xcell.Monocytes	3.00538e-19	rheumatoid arthritis	disease	methothrexene	IR
K1138	GSM2449684	R022	xcell.MPP	0.114052	rheumatoid arthritis	disease	methothrexene	IR
K1138	GSM2449684	R022	xcell.MSC	0.0855352	rheumatoid arthritis	disease	methothrexene	IR
K1138	GSM2449684	R022	xcell.naive.B.cells	0.120031	rheumatoid arthritis	disease	methothrexene	IR
K1138	GSM2449684	R022	xcell.Neutrophils	0.085377	rheumatoid arthritis	disease	methothrexene	IR
K1138	GSM2449684	R022	xcell.NK.cells	2.4594e-18	rheumatoid arthritis	disease	methothrexene	IR
K1138	GSM2449684	R022	xcell.NKT	0.235034	rheumatoid arthritis	disease	methothrexene	IR
K1138	GSM2449684	R022	xcell.pDC	2.36165e-18	rheumatoid arthritis	disease	methothrexene	IR
K1138	GSM2449684	R022	xcell.Plasma.cells	0.0233368	rheumatoid arthritis	disease	methothrexene	IR
K1138	GSM2449684	R022	xcell.Platelets	0.130451	rheumatoid arthritis	disease	methothrexene	IR
K1138	GSM2449684	R022	xcell.pro.B.cells	0	rheumatoid arthritis	disease	methothrexene	IR
K1138	GSM2449684	R022	xcell.Tgd.cells	0.0108494	rheumatoid arthritis	disease	methothrexene	IR
K1138	GSM2449684	R022	xcell.Th1.cells	0.118583	rheumatoid arthritis	disease	methothrexene	IR
K1138	GSM2449684	R022	xcell.Th2.cells	0.020115	rheumatoid arthritis	disease	methothrexene	IR
K1138	GSM2449684	R022	xcell.Tregs	0.0862574	rheumatoid arthritis	disease	methothrexene	IR
K1139	GSM2449685	R020	xcell.aDC	0	rheumatoid arthritis	disease	infliximab	R
K1139	GSM2449685	R020	xcell.B.cells	0.0679532	rheumatoid arthritis	disease	infliximab	R
K1139	GSM2449685	R020	xcell.Basophils	3.02855e-17	rheumatoid arthritis	disease	infliximab	R
K1139	GSM2449685	R020	xcell.CD4.memory.T.cells	0.0952456	rheumatoid arthritis	disease	infliximab	R
K1139	GSM2449685	R020	xcell.CD4.naive.T.cells	0	rheumatoid arthritis	disease	infliximab	R
K1139	GSM2449685	R020	xcell.CD4.T.cells	0.0335485	rheumatoid arthritis	disease	infliximab	R
K1139	GSM2449685	R020	xcell.CD4.Tcm	0.0131201	rheumatoid arthritis	disease	infliximab	R
K1139	GSM2449685	R020	xcell.CD4.Tem	0.057378	rheumatoid arthritis	disease	infliximab	R
K1139	GSM2449685	R020	xcell.CD8.naive.T.cells	0.0238469	rheumatoid arthritis	disease	infliximab	R
K1139	GSM2449685	R020	xcell.CD8.T.cells	0.0582524	rheumatoid arthritis	disease	infliximab	R
K1139	GSM2449685	R020	xcell.CD8.Tcm	0.0756153	rheumatoid arthritis	disease	infliximab	R
K1139	GSM2449685	R020	xcell.CD8.Tem	0.0194848	rheumatoid arthritis	disease	infliximab	R
K1139	GSM2449685	R020	xcell.cDC	0.02026	rheumatoid arthritis	disease	infliximab	R
K1139	GSM2449685	R020	xcell.Class.switched.memory.B.cells	0.056887	rheumatoid arthritis	disease	infliximab	R
K1139	GSM2449685	R020	xcell.CLP	0.0377123	rheumatoid arthritis	disease	infliximab	R
K1139	GSM2449685	R020	xcell.CMP	0.0262118	rheumatoid arthritis	disease	infliximab	R
K1139	GSM2449685	R020	xcell.DC	0.00113657	rheumatoid arthritis	disease	infliximab	R
K1139	GSM2449685	R020	xcell.Eosinophils	0.51947	rheumatoid arthritis	disease	infliximab	R
K1139	GSM2449685	R020	xcell.Erythrocytes	0.0607044	rheumatoid arthritis	disease	infliximab	R
K1139	GSM2449685	R020	xcell.GMP	0.0414462	rheumatoid arthritis	disease	infliximab	R
K1139	GSM2449685	R020	xcell.HSC	0	rheumatoid arthritis	disease	infliximab	R
K1139	GSM2449685	R020	xcell.iDC	0.0333197	rheumatoid arthritis	disease	infliximab	R
K1139	GSM2449685	R020	xcell.Macrophages	0.0169993	rheumatoid arthritis	disease	infliximab	R
K1139	GSM2449685	R020	xcell.Macrophages.M1	0.00806528	rheumatoid arthritis	disease	infliximab	R
K1139	GSM2449685	R020	xcell.Macrophages.M2	0.00600705	rheumatoid arthritis	disease	infliximab	R
K1139	GSM2449685	R020	xcell.Mast.cells	0.00238023	rheumatoid arthritis	disease	infliximab	R
K1139	GSM2449685	R020	xcell.Megakaryocytes	0.183277	rheumatoid arthritis	disease	infliximab	R
K1139	GSM2449685	R020	xcell.Memory.B.cells	0.0287085	rheumatoid arthritis	disease	infliximab	R
K1139	GSM2449685	R020	xcell.MEP	0	rheumatoid arthritis	disease	infliximab	R
K1139	GSM2449685	R020	xcell.Monocytes	0	rheumatoid arthritis	disease	infliximab	R
K1139	GSM2449685	R020	xcell.MPP	0.170082	rheumatoid arthritis	disease	infliximab	R
K1139	GSM2449685	R020	xcell.MSC	0.14374	rheumatoid arthritis	disease	infliximab	R
K1139	GSM2449685	R020	xcell.naive.B.cells	0.0310215	rheumatoid arthritis	disease	infliximab	R
K1139	GSM2449685	R020	xcell.Neutrophils	0.0989466	rheumatoid arthritis	disease	infliximab	R
K1139	GSM2449685	R020	xcell.NK.cells	5.30669e-18	rheumatoid arthritis	disease	infliximab	R
K1139	GSM2449685	R020	xcell.NKT	0.34904	rheumatoid arthritis	disease	infliximab	R
K1139	GSM2449685	R020	xcell.pDC	0	rheumatoid arthritis	disease	infliximab	R
K1139	GSM2449685	R020	xcell.Plasma.cells	3.79396e-18	rheumatoid arthritis	disease	infliximab	R
K1139	GSM2449685	R020	xcell.Platelets	0.0949974	rheumatoid arthritis	disease	infliximab	R
K1139	GSM2449685	R020	xcell.pro.B.cells	4.88465e-18	rheumatoid arthritis	disease	infliximab	R
K1139	GSM2449685	R020	xcell.Tgd.cells	0.00892206	rheumatoid arthritis	disease	infliximab	R
K1139	GSM2449685	R020	xcell.Th1.cells	0.164506	rheumatoid arthritis	disease	infliximab	R
K1139	GSM2449685	R020	xcell.Th2.cells	0.0115567	rheumatoid arthritis	disease	infliximab	R
K1139	GSM2449685	R020	xcell.Tregs	0.0354617	rheumatoid arthritis	disease	infliximab	R
K1164	GSM2449686	R088	xcell.aDC	0.0467756	rheumatoid arthritis	disease	infliximab	R
K1164	GSM2449686	R088	xcell.B.cells	0.136482	rheumatoid arthritis	disease	infliximab	R
K1164	GSM2449686	R088	xcell.Basophils	1.96484e-18	rheumatoid arthritis	disease	infliximab	R
K1164	GSM2449686	R088	xcell.CD4.memory.T.cells	0.193491	rheumatoid arthritis	disease	infliximab	R
K1164	GSM2449686	R088	xcell.CD4.naive.T.cells	0.0793496	rheumatoid arthritis	disease	infliximab	R
K1164	GSM2449686	R088	xcell.CD4.T.cells	0.0992225	rheumatoid arthritis	disease	infliximab	R
K1164	GSM2449686	R088	xcell.CD4.Tcm	0.0680465	rheumatoid arthritis	disease	infliximab	R
K1164	GSM2449686	R088	xcell.CD4.Tem	0.0514694	rheumatoid arthritis	disease	infliximab	R
K1164	GSM2449686	R088	xcell.CD8.naive.T.cells	0.0441016	rheumatoid arthritis	disease	infliximab	R
K1164	GSM2449686	R088	xcell.CD8.T.cells	0.073365	rheumatoid arthritis	disease	infliximab	R
K1164	GSM2449686	R088	xcell.CD8.Tcm	0.0725216	rheumatoid arthritis	disease	infliximab	R
K1164	GSM2449686	R088	xcell.CD8.Tem	0.0140204	rheumatoid arthritis	disease	infliximab	R
K1164	GSM2449686	R088	xcell.cDC	0.0256566	rheumatoid arthritis	disease	infliximab	R
K1164	GSM2449686	R088	xcell.Class.switched.memory.B.cells	0.0798737	rheumatoid arthritis	disease	infliximab	R
K1164	GSM2449686	R088	xcell.CLP	0.0324534	rheumatoid arthritis	disease	infliximab	R
K1164	GSM2449686	R088	xcell.CMP	0	rheumatoid arthritis	disease	infliximab	R
K1164	GSM2449686	R088	xcell.DC	0	rheumatoid arthritis	disease	infliximab	R
K1164	GSM2449686	R088	xcell.Eosinophils	0.203578	rheumatoid arthritis	disease	infliximab	R
K1164	GSM2449686	R088	xcell.Erythrocytes	0.113863	rheumatoid arthritis	disease	infliximab	R
K1164	GSM2449686	R088	xcell.GMP	0	rheumatoid arthritis	disease	infliximab	R
K1164	GSM2449686	R088	xcell.HSC	0	rheumatoid arthritis	disease	infliximab	R
K1164	GSM2449686	R088	xcell.iDC	1.7457e-18	rheumatoid arthritis	disease	infliximab	R
K1164	GSM2449686	R088	xcell.Macrophages	0.0191084	rheumatoid arthritis	disease	infliximab	R
K1164	GSM2449686	R088	xcell.Macrophages.M1	0.020987	rheumatoid arthritis	disease	infliximab	R
K1164	GSM2449686	R088	xcell.Macrophages.M2	0.0173869	rheumatoid arthritis	disease	infliximab	R
K1164	GSM2449686	R088	xcell.Mast.cells	0.0200124	rheumatoid arthritis	disease	infliximab	R
K1164	GSM2449686	R088	xcell.Megakaryocytes	0.335938	rheumatoid arthritis	disease	infliximab	R
K1164	GSM2449686	R088	xcell.Memory.B.cells	0.0849285	rheumatoid arthritis	disease	infliximab	R
K1164	GSM2449686	R088	xcell.MEP	1.35368e-18	rheumatoid arthritis	disease	infliximab	R
K1164	GSM2449686	R088	xcell.Monocytes	4.65662e-18	rheumatoid arthritis	disease	infliximab	R
K1164	GSM2449686	R088	xcell.MPP	0.225561	rheumatoid arthritis	disease	infliximab	R
K1164	GSM2449686	R088	xcell.MSC	0.211966	rheumatoid arthritis	disease	infliximab	R
K1164	GSM2449686	R088	xcell.naive.B.cells	0.0803704	rheumatoid arthritis	disease	infliximab	R
K1164	GSM2449686	R088	xcell.Neutrophils	0.0881393	rheumatoid arthritis	disease	infliximab	R
K1164	GSM2449686	R088	xcell.NK.cells	0.00334745	rheumatoid arthritis	disease	infliximab	R
K1164	GSM2449686	R088	xcell.NKT	0.27015	rheumatoid arthritis	disease	infliximab	R
K1164	GSM2449686	R088	xcell.pDC	0.00549707	rheumatoid arthritis	disease	infliximab	R
K1164	GSM2449686	R088	xcell.Plasma.cells	0.0209767	rheumatoid arthritis	disease	infliximab	R
K1164	GSM2449686	R088	xcell.Platelets	0.193271	rheumatoid arthritis	disease	infliximab	R
K1164	GSM2449686	R088	xcell.pro.B.cells	0	rheumatoid arthritis	disease	infliximab	R
K1164	GSM2449686	R088	xcell.Tgd.cells	0.00313098	rheumatoid arthritis	disease	infliximab	R
K1164	GSM2449686	R088	xcell.Th1.cells	0.161683	rheumatoid arthritis	disease	infliximab	R
K1164	GSM2449686	R088	xcell.Th2.cells	0.00431071	rheumatoid arthritis	disease	infliximab	R
K1164	GSM2449686	R088	xcell.Tregs	0	rheumatoid arthritis	disease	infliximab	R
K1338	GSM2449687	R022	xcell.aDC	0	rheumatoid arthritis	disease	methothrexene	IR
K1338	GSM2449687	R022	xcell.B.cells	0.123982	rheumatoid arthritis	disease	methothrexene	IR
K1338	GSM2449687	R022	xcell.Basophils	6.21191e-18	rheumatoid arthritis	disease	methothrexene	IR
K1338	GSM2449687	R022	xcell.CD4.memory.T.cells	0.306839	rheumatoid arthritis	disease	methothrexene	IR
K1338	GSM2449687	R022	xcell.CD4.naive.T.cells	0.0763776	rheumatoid arthritis	disease	methothrexene	IR
K1338	GSM2449687	R022	xcell.CD4.T.cells	0.154658	rheumatoid arthritis	disease	methothrexene	IR
K1338	GSM2449687	R022	xcell.CD4.Tcm	0.0977768	rheumatoid arthritis	disease	methothrexene	IR
K1338	GSM2449687	R022	xcell.CD4.Tem	0.0295886	rheumatoid arthritis	disease	methothrexene	IR
K1338	GSM2449687	R022	xcell.CD8.naive.T.cells	0.0898745	rheumatoid arthritis	disease	methothrexene	IR
K1338	GSM2449687	R022	xcell.CD8.T.cells	0.0327055	rheumatoid arthritis	disease	methothrexene	IR
K1338	GSM2449687	R022	xcell.CD8.Tcm	0.0191638	rheumatoid arthritis	disease	methothrexene	IR
K1338	GSM2449687	R022	xcell.CD8.Tem	8.5958e-18	rheumatoid arthritis	disease	methothrexene	IR
K1338	GSM2449687	R022	xcell.cDC	0.0512521	rheumatoid arthritis	disease	methothrexene	IR
K1338	GSM2449687	R022	xcell.Class.switched.memory.B.cells	0.0585568	rheumatoid arthritis	disease	methothrexene	IR
K1338	GSM2449687	R022	xcell.CLP	0.100634	rheumatoid arthritis	disease	methothrexene	IR
K1338	GSM2449687	R022	xcell.CMP	0.0810515	rheumatoid arthritis	disease	methothrexene	IR
K1338	GSM2449687	R022	xcell.DC	0	rheumatoid arthritis	disease	methothrexene	IR
K1338	GSM2449687	R022	xcell.Eosinophils	0.32019	rheumatoid arthritis	disease	methothrexene	IR
K1338	GSM2449687	R022	xcell.Erythrocytes	0.106179	rheumatoid arthritis	disease	methothrexene	IR
K1338	GSM2449687	R022	xcell.GMP	0.0528841	rheumatoid arthritis	disease	methothrexene	IR
K1338	GSM2449687	R022	xcell.HSC	0.0231804	rheumatoid arthritis	disease	methothrexene	IR
K1338	GSM2449687	R022	xcell.iDC	0.0114601	rheumatoid arthritis	disease	methothrexene	IR
K1338	GSM2449687	R022	xcell.Macrophages	0.0048366	rheumatoid arthritis	disease	methothrexene	IR
K1338	GSM2449687	R022	xcell.Macrophages.M1	0	rheumatoid arthritis	disease	methothrexene	IR
K1338	GSM2449687	R022	xcell.Macrophages.M2	0.00569595	rheumatoid arthritis	disease	methothrexene	IR
K1338	GSM2449687	R022	xcell.Mast.cells	0.00286332	rheumatoid arthritis	disease	methothrexene	IR
K1338	GSM2449687	R022	xcell.Megakaryocytes	0.260865	rheumatoid arthritis	disease	methothrexene	IR
K1338	GSM2449687	R022	xcell.Memory.B.cells	0.0428334	rheumatoid arthritis	disease	methothrexene	IR
K1338	GSM2449687	R022	xcell.MEP	0	rheumatoid arthritis	disease	methothrexene	IR
K1338	GSM2449687	R022	xcell.Monocytes	0	rheumatoid arthritis	disease	methothrexene	IR
K1338	GSM2449687	R022	xcell.MPP	0.144312	rheumatoid arthritis	disease	methothrexene	IR
K1338	GSM2449687	R022	xcell.MSC	0.0978322	rheumatoid arthritis	disease	methothrexene	IR
K1338	GSM2449687	R022	xcell.naive.B.cells	0.102718	rheumatoid arthritis	disease	methothrexene	IR
K1338	GSM2449687	R022	xcell.Neutrophils	0.0753617	rheumatoid arthritis	disease	methothrexene	IR
K1338	GSM2449687	R022	xcell.NK.cells	5.37663e-18	rheumatoid arthritis	disease	methothrexene	IR
K1338	GSM2449687	R022	xcell.NKT	0.221119	rheumatoid arthritis	disease	methothrexene	IR
K1338	GSM2449687	R022	xcell.pDC	7.53357e-18	rheumatoid arthritis	disease	methothrexene	IR
K1338	GSM2449687	R022	xcell.Plasma.cells	5.28384e-19	rheumatoid arthritis	disease	methothrexene	IR
K1338	GSM2449687	R022	xcell.Platelets	0.134971	rheumatoid arthritis	disease	methothrexene	IR
K1338	GSM2449687	R022	xcell.pro.B.cells	0.00104457	rheumatoid arthritis	disease	methothrexene	IR
K1338	GSM2449687	R022	xcell.Tgd.cells	0.00559115	rheumatoid arthritis	disease	methothrexene	IR
K1338	GSM2449687	R022	xcell.Th1.cells	0.112413	rheumatoid arthritis	disease	methothrexene	IR
K1338	GSM2449687	R022	xcell.Th2.cells	0.00672156	rheumatoid arthritis	disease	methothrexene	IR
K1338	GSM2449687	R022	xcell.Tregs	0.0826287	rheumatoid arthritis	disease	methothrexene	IR
K1340	GSM2449688	R075	xcell.aDC	0.00162547	rheumatoid arthritis	disease	tocilizumab	R
K1340	GSM2449688	R075	xcell.B.cells	0.122041	rheumatoid arthritis	disease	tocilizumab	R
K1340	GSM2449688	R075	xcell.Basophils	0.00127318	rheumatoid arthritis	disease	tocilizumab	R
K1340	GSM2449688	R075	xcell.CD4.memory.T.cells	0.231148	rheumatoid arthritis	disease	tocilizumab	R
K1340	GSM2449688	R075	xcell.CD4.naive.T.cells	0.0226624	rheumatoid arthritis	disease	tocilizumab	R
K1340	GSM2449688	R075	xcell.CD4.T.cells	0.0960692	rheumatoid arthritis	disease	tocilizumab	R
K1340	GSM2449688	R075	xcell.CD4.Tcm	0.0442327	rheumatoid arthritis	disease	tocilizumab	R
K1340	GSM2449688	R075	xcell.CD4.Tem	0.065599	rheumatoid arthritis	disease	tocilizumab	R
K1340	GSM2449688	R075	xcell.CD8.naive.T.cells	0.0649504	rheumatoid arthritis	disease	tocilizumab	R
K1340	GSM2449688	R075	xcell.CD8.T.cells	0.0691025	rheumatoid arthritis	disease	tocilizumab	R
K1340	GSM2449688	R075	xcell.CD8.Tcm	0.0834491	rheumatoid arthritis	disease	tocilizumab	R
K1340	GSM2449688	R075	xcell.CD8.Tem	0.0128766	rheumatoid arthritis	disease	tocilizumab	R
K1340	GSM2449688	R075	xcell.cDC	0.0491727	rheumatoid arthritis	disease	tocilizumab	R
K1340	GSM2449688	R075	xcell.Class.switched.memory.B.cells	0.0906711	rheumatoid arthritis	disease	tocilizumab	R
K1340	GSM2449688	R075	xcell.CLP	0.114816	rheumatoid arthritis	disease	tocilizumab	R
K1340	GSM2449688	R075	xcell.CMP	0.0164907	rheumatoid arthritis	disease	tocilizumab	R
K1340	GSM2449688	R075	xcell.DC	0	rheumatoid arthritis	disease	tocilizumab	R
K1340	GSM2449688	R075	xcell.Eosinophils	0.277779	rheumatoid arthritis	disease	tocilizumab	R
K1340	GSM2449688	R075	xcell.Erythrocytes	0.0586461	rheumatoid arthritis	disease	tocilizumab	R
K1340	GSM2449688	R075	xcell.GMP	0.01107	rheumatoid arthritis	disease	tocilizumab	R
K1340	GSM2449688	R075	xcell.HSC	3.5724e-19	rheumatoid arthritis	disease	tocilizumab	R
K1340	GSM2449688	R075	xcell.iDC	3.70429e-21	rheumatoid arthritis	disease	tocilizumab	R
K1340	GSM2449688	R075	xcell.Macrophages	0.0492508	rheumatoid arthritis	disease	tocilizumab	R
K1340	GSM2449688	R075	xcell.Macrophages.M1	0.0184408	rheumatoid arthritis	disease	tocilizumab	R
K1340	GSM2449688	R075	xcell.Macrophages.M2	0.0195389	rheumatoid arthritis	disease	tocilizumab	R
K1340	GSM2449688	R075	xcell.Mast.cells	0.00469532	rheumatoid arthritis	disease	tocilizumab	R
K1340	GSM2449688	R075	xcell.Megakaryocytes	0.164272	rheumatoid arthritis	disease	tocilizumab	R
K1340	GSM2449688	R075	xcell.Memory.B.cells	0.039032	rheumatoid arthritis	disease	tocilizumab	R
K1340	GSM2449688	R075	xcell.MEP	0	rheumatoid arthritis	disease	tocilizumab	R
K1340	GSM2449688	R075	xcell.Monocytes	0	rheumatoid arthritis	disease	tocilizumab	R
K1340	GSM2449688	R075	xcell.MPP	0.100032	rheumatoid arthritis	disease	tocilizumab	R
K1340	GSM2449688	R075	xcell.MSC	0.026694	rheumatoid arthritis	disease	tocilizumab	R
K1340	GSM2449688	R075	xcell.naive.B.cells	0.0472181	rheumatoid arthritis	disease	tocilizumab	R
K1340	GSM2449688	R075	xcell.Neutrophils	0.132254	rheumatoid arthritis	disease	tocilizumab	R
K1340	GSM2449688	R075	xcell.NK.cells	0.0512901	rheumatoid arthritis	disease	tocilizumab	R
K1340	GSM2449688	R075	xcell.NKT	0.278742	rheumatoid arthritis	disease	tocilizumab	R
K1340	GSM2449688	R075	xcell.pDC	0	rheumatoid arthritis	disease	tocilizumab	R
K1340	GSM2449688	R075	xcell.Plasma.cells	0.0830133	rheumatoid arthritis	disease	tocilizumab	R
K1340	GSM2449688	R075	xcell.Platelets	0.0755957	rheumatoid arthritis	disease	tocilizumab	R
K1340	GSM2449688	R075	xcell.pro.B.cells	4.33681e-19	rheumatoid arthritis	disease	tocilizumab	R
K1340	GSM2449688	R075	xcell.Tgd.cells	0.0272078	rheumatoid arthritis	disease	tocilizumab	R
K1340	GSM2449688	R075	xcell.Th1.cells	0.137511	rheumatoid arthritis	disease	tocilizumab	R
K1340	GSM2449688	R075	xcell.Th2.cells	0.0549499	rheumatoid arthritis	disease	tocilizumab	R
K1340	GSM2449688	R075	xcell.Tregs	0.010292	rheumatoid arthritis	disease	tocilizumab	R
K1394	GSM2449689	R019	xcell.aDC	0.0365938	rheumatoid arthritis	disease	tocilizumab	R
K1394	GSM2449689	R019	xcell.B.cells	0.0912873	rheumatoid arthritis	disease	tocilizumab	R
K1394	GSM2449689	R019	xcell.Basophils	0	rheumatoid arthritis	disease	tocilizumab	R
K1394	GSM2449689	R019	xcell.CD4.memory.T.cells	0.145203	rheumatoid arthritis	disease	tocilizumab	R
K1394	GSM2449689	R019	xcell.CD4.naive.T.cells	0.0465497	rheumatoid arthritis	disease	tocilizumab	R
K1394	GSM2449689	R019	xcell.CD4.T.cells	0.0390656	rheumatoid arthritis	disease	tocilizumab	R
K1394	GSM2449689	R019	xcell.CD4.Tcm	0.023571	rheumatoid arthritis	disease	tocilizumab	R
K1394	GSM2449689	R019	xcell.CD4.Tem	4.8538e-19	rheumatoid arthritis	disease	tocilizumab	R
K1394	GSM2449689	R019	xcell.CD8.naive.T.cells	0.0681311	rheumatoid arthritis	disease	tocilizumab	R
K1394	GSM2449689	R019	xcell.CD8.T.cells	0.0611819	rheumatoid arthritis	disease	tocilizumab	R
K1394	GSM2449689	R019	xcell.CD8.Tcm	0.0587981	rheumatoid arthritis	disease	tocilizumab	R
K1394	GSM2449689	R019	xcell.CD8.Tem	6.46047e-18	rheumatoid arthritis	disease	tocilizumab	R
K1394	GSM2449689	R019	xcell.cDC	0.0440579	rheumatoid arthritis	disease	tocilizumab	R
K1394	GSM2449689	R019	xcell.Class.switched.memory.B.cells	0.0158821	rheumatoid arthritis	disease	tocilizumab	R
K1394	GSM2449689	R019	xcell.CLP	0.0921195	rheumatoid arthritis	disease	tocilizumab	R
K1394	GSM2449689	R019	xcell.CMP	0.0350568	rheumatoid arthritis	disease	tocilizumab	R
K1394	GSM2449689	R019	xcell.DC	1.02964e-19	rheumatoid arthritis	disease	tocilizumab	R
K1394	GSM2449689	R019	xcell.Eosinophils	0.224394	rheumatoid arthritis	disease	tocilizumab	R
K1394	GSM2449689	R019	xcell.Erythrocytes	0.06423	rheumatoid arthritis	disease	tocilizumab	R
K1394	GSM2449689	R019	xcell.GMP	0.0225228	rheumatoid arthritis	disease	tocilizumab	R
K1394	GSM2449689	R019	xcell.HSC	0.0184679	rheumatoid arthritis	disease	tocilizumab	R
K1394	GSM2449689	R019	xcell.iDC	0	rheumatoid arthritis	disease	tocilizumab	R
K1394	GSM2449689	R019	xcell.Macrophages	0.031218	rheumatoid arthritis	disease	tocilizumab	R
K1394	GSM2449689	R019	xcell.Macrophages.M1	0.0141541	rheumatoid arthritis	disease	tocilizumab	R
K1394	GSM2449689	R019	xcell.Macrophages.M2	0.0372723	rheumatoid arthritis	disease	tocilizumab	R
K1394	GSM2449689	R019	xcell.Mast.cells	0	rheumatoid arthritis	disease	tocilizumab	R
K1394	GSM2449689	R019	xcell.Megakaryocytes	0.260772	rheumatoid arthritis	disease	tocilizumab	R
K1394	GSM2449689	R019	xcell.Memory.B.cells	0.0377838	rheumatoid arthritis	disease	tocilizumab	R
K1394	GSM2449689	R019	xcell.MEP	1.06407e-17	rheumatoid arthritis	disease	tocilizumab	R
K1394	GSM2449689	R019	xcell.Monocytes	0.0137503	rheumatoid arthritis	disease	tocilizumab	R
K1394	GSM2449689	R019	xcell.MPP	0.129507	rheumatoid arthritis	disease	tocilizumab	R
K1394	GSM2449689	R019	xcell.MSC	0.0896292	rheumatoid arthritis	disease	tocilizumab	R
K1394	GSM2449689	R019	xcell.naive.B.cells	0.0536029	rheumatoid arthritis	disease	tocilizumab	R
K1394	GSM2449689	R019	xcell.Neutrophils	0.116416	rheumatoid arthritis	disease	tocilizumab	R
K1394	GSM2449689	R019	xcell.NK.cells	0	rheumatoid arthritis	disease	tocilizumab	R
K1394	GSM2449689	R019	xcell.NKT	0.376698	rheumatoid arthritis	disease	tocilizumab	R
K1394	GSM2449689	R019	xcell.pDC	1.03804e-18	rheumatoid arthritis	disease	tocilizumab	R
K1394	GSM2449689	R019	xcell.Plasma.cells	0.0516349	rheumatoid arthritis	disease	tocilizumab	R
K1394	GSM2449689	R019	xcell.Platelets	0.146968	rheumatoid arthritis	disease	tocilizumab	R
K1394	GSM2449689	R019	xcell.pro.B.cells	0	rheumatoid arthritis	disease	tocilizumab	R
K1394	GSM2449689	R019	xcell.Tgd.cells	0	rheumatoid arthritis	disease	tocilizumab	R
K1394	GSM2449689	R019	xcell.Th1.cells	0.122594	rheumatoid arthritis	disease	tocilizumab	R
K1394	GSM2449689	R019	xcell.Th2.cells	0.0272876	rheumatoid arthritis	disease	tocilizumab	R
K1394	GSM2449689	R019	xcell.Tregs	0.00582969	rheumatoid arthritis	disease	tocilizumab	R
K1395	GSM2449690	R073	xcell.aDC	0.0166367	rheumatoid arthritis	disease	infliximab	R
K1395	GSM2449690	R073	xcell.B.cells	0.0831073	rheumatoid arthritis	disease	infliximab	R
K1395	GSM2449690	R073	xcell.Basophils	1.05911e-18	rheumatoid arthritis	disease	infliximab	R
K1395	GSM2449690	R073	xcell.CD4.memory.T.cells	0.199276	rheumatoid arthritis	disease	infliximab	R
K1395	GSM2449690	R073	xcell.CD4.naive.T.cells	0.0427642	rheumatoid arthritis	disease	infliximab	R
K1395	GSM2449690	R073	xcell.CD4.T.cells	0.0776224	rheumatoid arthritis	disease	infliximab	R
K1395	GSM2449690	R073	xcell.CD4.Tcm	0.0294971	rheumatoid arthritis	disease	infliximab	R
K1395	GSM2449690	R073	xcell.CD4.Tem	0.0474539	rheumatoid arthritis	disease	infliximab	R
K1395	GSM2449690	R073	xcell.CD8.naive.T.cells	0.0589828	rheumatoid arthritis	disease	infliximab	R
K1395	GSM2449690	R073	xcell.CD8.T.cells	0.0600083	rheumatoid arthritis	disease	infliximab	R
K1395	GSM2449690	R073	xcell.CD8.Tcm	0.0560705	rheumatoid arthritis	disease	infliximab	R
K1395	GSM2449690	R073	xcell.CD8.Tem	3.64387e-18	rheumatoid arthritis	disease	infliximab	R
K1395	GSM2449690	R073	xcell.cDC	0.0688435	rheumatoid arthritis	disease	infliximab	R
K1395	GSM2449690	R073	xcell.Class.switched.memory.B.cells	0.0374887	rheumatoid arthritis	disease	infliximab	R
K1395	GSM2449690	R073	xcell.CLP	0.0648853	rheumatoid arthritis	disease	infliximab	R
K1395	GSM2449690	R073	xcell.CMP	0.0699683	rheumatoid arthritis	disease	infliximab	R
K1395	GSM2449690	R073	xcell.DC	0	rheumatoid arthritis	disease	infliximab	R
K1395	GSM2449690	R073	xcell.Eosinophils	0.214499	rheumatoid arthritis	disease	infliximab	R
K1395	GSM2449690	R073	xcell.Erythrocytes	0	rheumatoid arthritis	disease	infliximab	R
K1395	GSM2449690	R073	xcell.GMP	0.0499635	rheumatoid arthritis	disease	infliximab	R
K1395	GSM2449690	R073	xcell.HSC	7.05181e-18	rheumatoid arthritis	disease	infliximab	R
K1395	GSM2449690	R073	xcell.iDC	2.10503e-17	rheumatoid arthritis	disease	infliximab	R
K1395	GSM2449690	R073	xcell.Macrophages	0.0423912	rheumatoid arthritis	disease	infliximab	R
K1395	GSM2449690	R073	xcell.Macrophages.M1	0.0260281	rheumatoid arthritis	disease	infliximab	R
K1395	GSM2449690	R073	xcell.Macrophages.M2	0.0177915	rheumatoid arthritis	disease	infliximab	R
K1395	GSM2449690	R073	xcell.Mast.cells	0	rheumatoid arthritis	disease	infliximab	R
K1395	GSM2449690	R073	xcell.Megakaryocytes	0.245524	rheumatoid arthritis	disease	infliximab	R
K1395	GSM2449690	R073	xcell.Memory.B.cells	0.0417541	rheumatoid arthritis	disease	infliximab	R
K1395	GSM2449690	R073	xcell.MEP	3.82955e-18	rheumatoid arthritis	disease	infliximab	R
K1395	GSM2449690	R073	xcell.Monocytes	2.63998e-20	rheumatoid arthritis	disease	infliximab	R
K1395	GSM2449690	R073	xcell.MPP	0.196513	rheumatoid arthritis	disease	infliximab	R
K1395	GSM2449690	R073	xcell.MSC	0.0640433	rheumatoid arthritis	disease	infliximab	R
K1395	GSM2449690	R073	xcell.naive.B.cells	0.0433548	rheumatoid arthritis	disease	infliximab	R
K1395	GSM2449690	R073	xcell.Neutrophils	0.148836	rheumatoid arthritis	disease	infliximab	R
K1395	GSM2449690	R073	xcell.NK.cells	0	rheumatoid arthritis	disease	infliximab	R
K1395	GSM2449690	R073	xcell.NKT	0.344461	rheumatoid arthritis	disease	infliximab	R
K1395	GSM2449690	R073	xcell.pDC	0	rheumatoid arthritis	disease	infliximab	R
K1395	GSM2449690	R073	xcell.Plasma.cells	0.0496701	rheumatoid arthritis	disease	infliximab	R
K1395	GSM2449690	R073	xcell.Platelets	0.104524	rheumatoid arthritis	disease	infliximab	R
K1395	GSM2449690	R073	xcell.pro.B.cells	0	rheumatoid arthritis	disease	infliximab	R
K1395	GSM2449690	R073	xcell.Tgd.cells	0.000424174	rheumatoid arthritis	disease	infliximab	R
K1395	GSM2449690	R073	xcell.Th1.cells	0.0832645	rheumatoid arthritis	disease	infliximab	R
K1395	GSM2449690	R073	xcell.Th2.cells	0.0515302	rheumatoid arthritis	disease	infliximab	R
K1395	GSM2449690	R073	xcell.Tregs	0.0526802	rheumatoid arthritis	disease	infliximab	R
K1630	GSM2449691	R015	xcell.aDC	0.0445188	rheumatoid arthritis	disease	infliximab	IR
K1630	GSM2449691	R015	xcell.B.cells	0.316386	rheumatoid arthritis	disease	infliximab	IR
K1630	GSM2449691	R015	xcell.Basophils	0	rheumatoid arthritis	disease	infliximab	IR
K1630	GSM2449691	R015	xcell.CD4.memory.T.cells	0.342965	rheumatoid arthritis	disease	infliximab	IR
K1630	GSM2449691	R015	xcell.CD4.naive.T.cells	0.0910636	rheumatoid arthritis	disease	infliximab	IR
K1630	GSM2449691	R015	xcell.CD4.T.cells	0.207833	rheumatoid arthritis	disease	infliximab	IR
K1630	GSM2449691	R015	xcell.CD4.Tcm	0.095801	rheumatoid arthritis	disease	infliximab	IR
K1630	GSM2449691	R015	xcell.CD4.Tem	0.129608	rheumatoid arthritis	disease	infliximab	IR
K1630	GSM2449691	R015	xcell.CD8.naive.T.cells	0.0335399	rheumatoid arthritis	disease	infliximab	IR
K1630	GSM2449691	R015	xcell.CD8.T.cells	0.158569	rheumatoid arthritis	disease	infliximab	IR
K1630	GSM2449691	R015	xcell.CD8.Tcm	0.130119	rheumatoid arthritis	disease	infliximab	IR
K1630	GSM2449691	R015	xcell.CD8.Tem	0.114171	rheumatoid arthritis	disease	infliximab	IR
K1630	GSM2449691	R015	xcell.cDC	0.0615741	rheumatoid arthritis	disease	infliximab	IR
K1630	GSM2449691	R015	xcell.Class.switched.memory.B.cells	0.177671	rheumatoid arthritis	disease	infliximab	IR
K1630	GSM2449691	R015	xcell.CLP	0.095688	rheumatoid arthritis	disease	infliximab	IR
K1630	GSM2449691	R015	xcell.CMP	4.09991e-18	rheumatoid arthritis	disease	infliximab	IR
K1630	GSM2449691	R015	xcell.DC	0.00790234	rheumatoid arthritis	disease	infliximab	IR
K1630	GSM2449691	R015	xcell.Eosinophils	0.0628472	rheumatoid arthritis	disease	infliximab	IR
K1630	GSM2449691	R015	xcell.Erythrocytes	0.0842483	rheumatoid arthritis	disease	infliximab	IR
K1630	GSM2449691	R015	xcell.GMP	0	rheumatoid arthritis	disease	infliximab	IR
K1630	GSM2449691	R015	xcell.HSC	0.00124672	rheumatoid arthritis	disease	infliximab	IR
K1630	GSM2449691	R015	xcell.iDC	2.36593e-18	rheumatoid arthritis	disease	infliximab	IR
K1630	GSM2449691	R015	xcell.Macrophages	0.0133458	rheumatoid arthritis	disease	infliximab	IR
K1630	GSM2449691	R015	xcell.Macrophages.M1	0.00875856	rheumatoid arthritis	disease	infliximab	IR
K1630	GSM2449691	R015	xcell.Macrophages.M2	0.0155356	rheumatoid arthritis	disease	infliximab	IR
K1630	GSM2449691	R015	xcell.Mast.cells	0.0205074	rheumatoid arthritis	disease	infliximab	IR
K1630	GSM2449691	R015	xcell.Megakaryocytes	0.0762504	rheumatoid arthritis	disease	infliximab	IR
K1630	GSM2449691	R015	xcell.Memory.B.cells	0.18363	rheumatoid arthritis	disease	infliximab	IR
K1630	GSM2449691	R015	xcell.MEP	0.0441233	rheumatoid arthritis	disease	infliximab	IR
K1630	GSM2449691	R015	xcell.Monocytes	1.46132e-17	rheumatoid arthritis	disease	infliximab	IR
K1630	GSM2449691	R015	xcell.MPP	0.100046	rheumatoid arthritis	disease	infliximab	IR
K1630	GSM2449691	R015	xcell.MSC	0.1935	rheumatoid arthritis	disease	infliximab	IR
K1630	GSM2449691	R015	xcell.naive.B.cells	0.177667	rheumatoid arthritis	disease	infliximab	IR
K1630	GSM2449691	R015	xcell.Neutrophils	0.0287974	rheumatoid arthritis	disease	infliximab	IR
K1630	GSM2449691	R015	xcell.NK.cells	0.0799112	rheumatoid arthritis	disease	infliximab	IR
K1630	GSM2449691	R015	xcell.NKT	0.075695	rheumatoid arthritis	disease	infliximab	IR
K1630	GSM2449691	R015	xcell.pDC	0.0602258	rheumatoid arthritis	disease	infliximab	IR
K1630	GSM2449691	R015	xcell.Plasma.cells	0.0436873	rheumatoid arthritis	disease	infliximab	IR
K1630	GSM2449691	R015	xcell.Platelets	0.0604213	rheumatoid arthritis	disease	infliximab	IR
K1630	GSM2449691	R015	xcell.pro.B.cells	0.080202	rheumatoid arthritis	disease	infliximab	IR
K1630	GSM2449691	R015	xcell.Tgd.cells	0.0430267	rheumatoid arthritis	disease	infliximab	IR
K1630	GSM2449691	R015	xcell.Th1.cells	0.183782	rheumatoid arthritis	disease	infliximab	IR
K1630	GSM2449691	R015	xcell.Th2.cells	0.0295187	rheumatoid arthritis	disease	infliximab	IR
K1630	GSM2449691	R015	xcell.Tregs	0	rheumatoid arthritis	disease	infliximab	IR
K1751	GSM2449692	R071	xcell.aDC	0.00982837	rheumatoid arthritis	disease	methothrexene	R
K1751	GSM2449692	R071	xcell.B.cells	0.0675853	rheumatoid arthritis	disease	methothrexene	R
K1751	GSM2449692	R071	xcell.Basophils	0.00628739	rheumatoid arthritis	disease	methothrexene	R
K1751	GSM2449692	R071	xcell.CD4.memory.T.cells	4.50979e-18	rheumatoid arthritis	disease	methothrexene	R
K1751	GSM2449692	R071	xcell.CD4.naive.T.cells	0.00304347	rheumatoid arthritis	disease	methothrexene	R
K1751	GSM2449692	R071	xcell.CD4.T.cells	0	rheumatoid arthritis	disease	methothrexene	R
K1751	GSM2449692	R071	xcell.CD4.Tcm	0.050227	rheumatoid arthritis	disease	methothrexene	R
K1751	GSM2449692	R071	xcell.CD4.Tem	0.00903421	rheumatoid arthritis	disease	methothrexene	R
K1751	GSM2449692	R071	xcell.CD8.naive.T.cells	0.0119929	rheumatoid arthritis	disease	methothrexene	R
K1751	GSM2449692	R071	xcell.CD8.T.cells	2.47699e-18	rheumatoid arthritis	disease	methothrexene	R
K1751	GSM2449692	R071	xcell.CD8.Tcm	2.16977e-18	rheumatoid arthritis	disease	methothrexene	R
K1751	GSM2449692	R071	xcell.CD8.Tem	1.50688e-19	rheumatoid arthritis	disease	methothrexene	R
K1751	GSM2449692	R071	xcell.cDC	3.08447e-20	rheumatoid arthritis	disease	methothrexene	R
K1751	GSM2449692	R071	xcell.Class.switched.memory.B.cells	0.0332717	rheumatoid arthritis	disease	methothrexene	R
K1751	GSM2449692	R071	xcell.CLP	5.7407e-19	rheumatoid arthritis	disease	methothrexene	R
K1751	GSM2449692	R071	xcell.CMP	8.87295e-19	rheumatoid arthritis	disease	methothrexene	R
K1751	GSM2449692	R071	xcell.DC	1.36596e-18	rheumatoid arthritis	disease	methothrexene	R
K1751	GSM2449692	R071	xcell.Eosinophils	0.311629	rheumatoid arthritis	disease	methothrexene	R
K1751	GSM2449692	R071	xcell.Erythrocytes	0.0161943	rheumatoid arthritis	disease	methothrexene	R
K1751	GSM2449692	R071	xcell.GMP	0	rheumatoid arthritis	disease	methothrexene	R
K1751	GSM2449692	R071	xcell.HSC	3.17598e-17	rheumatoid arthritis	disease	methothrexene	R
K1751	GSM2449692	R071	xcell.iDC	0	rheumatoid arthritis	disease	methothrexene	R
K1751	GSM2449692	R071	xcell.Macrophages	0.0333123	rheumatoid arthritis	disease	methothrexene	R
K1751	GSM2449692	R071	xcell.Macrophages.M1	0.00877669	rheumatoid arthritis	disease	methothrexene	R
K1751	GSM2449692	R071	xcell.Macrophages.M2	0.0621237	rheumatoid arthritis	disease	methothrexene	R
K1751	GSM2449692	R071	xcell.Mast.cells	0	rheumatoid arthritis	disease	methothrexene	R
K1751	GSM2449692	R071	xcell.Megakaryocytes	0.355216	rheumatoid arthritis	disease	methothrexene	R
K1751	GSM2449692	R071	xcell.Memory.B.cells	0.0520229	rheumatoid arthritis	disease	methothrexene	R
K1751	GSM2449692	R071	xcell.MEP	0	rheumatoid arthritis	disease	methothrexene	R
K1751	GSM2449692	R071	xcell.Monocytes	0.0236188	rheumatoid arthritis	disease	methothrexene	R
K1751	GSM2449692	R071	xcell.MPP	0.196016	rheumatoid arthritis	disease	methothrexene	R
K1751	GSM2449692	R071	xcell.MSC	0.187093	rheumatoid arthritis	disease	methothrexene	R
K1751	GSM2449692	R071	xcell.naive.B.cells	0.0333125	rheumatoid arthritis	disease	methothrexene	R
K1751	GSM2449692	R071	xcell.Neutrophils	0.150807	rheumatoid arthritis	disease	methothrexene	R
K1751	GSM2449692	R071	xcell.NK.cells	9.15468e-18	rheumatoid arthritis	disease	methothrexene	R
K1751	GSM2449692	R071	xcell.NKT	0.326959	rheumatoid arthritis	disease	methothrexene	R
K1751	GSM2449692	R071	xcell.pDC	4.87402e-19	rheumatoid arthritis	disease	methothrexene	R
K1751	GSM2449692	R071	xcell.Plasma.cells	0.0220659	rheumatoid arthritis	disease	methothrexene	R
K1751	GSM2449692	R071	xcell.Platelets	0.147061	rheumatoid arthritis	disease	methothrexene	R
K1751	GSM2449692	R071	xcell.pro.B.cells	1.40314e-18	rheumatoid arthritis	disease	methothrexene	R
K1751	GSM2449692	R071	xcell.Tgd.cells	0	rheumatoid arthritis	disease	methothrexene	R
K1751	GSM2449692	R071	xcell.Th1.cells	0.138242	rheumatoid arthritis	disease	methothrexene	R
K1751	GSM2449692	R071	xcell.Th2.cells	2.31361e-17	rheumatoid arthritis	disease	methothrexene	R
K1751	GSM2449692	R071	xcell.Tregs	0	rheumatoid arthritis	disease	methothrexene	R
K1779	GSM2449642	R028	xcell.aDC	0.0143279	rheumatoid arthritis	disease
K1779	GSM2449642	R028	xcell.B.cells	0.0233613	rheumatoid arthritis	disease
K1779	GSM2449642	R028	xcell.Basophils	0	rheumatoid arthritis	disease
K1779	GSM2449642	R028	xcell.CD4.memory.T.cells	0.287303	rheumatoid arthritis	disease
K1779	GSM2449642	R028	xcell.CD4.naive.T.cells	0.0122442	rheumatoid arthritis	disease
K1779	GSM2449642	R028	xcell.CD4.T.cells	0.125778	rheumatoid arthritis	disease
K1779	GSM2449642	R028	xcell.CD4.Tcm	0.0608564	rheumatoid arthritis	disease
K1779	GSM2449642	R028	xcell.CD4.Tem	0.00758887	rheumatoid arthritis	disease
K1779	GSM2449642	R028	xcell.CD8.naive.T.cells	0.0475833	rheumatoid arthritis	disease
K1779	GSM2449642	R028	xcell.CD8.T.cells	0.133466	rheumatoid arthritis	disease
K1779	GSM2449642	R028	xcell.CD8.Tcm	0.123373	rheumatoid arthritis	disease
K1779	GSM2449642	R028	xcell.CD8.Tem	0	rheumatoid arthritis	disease
K1779	GSM2449642	R028	xcell.cDC	0.076719	rheumatoid arthritis	disease
K1779	GSM2449642	R028	xcell.Class.switched.memory.B.cells	0.0324891	rheumatoid arthritis	disease
K1779	GSM2449642	R028	xcell.CLP	0.103927	rheumatoid arthritis	disease
K1779	GSM2449642	R028	xcell.CMP	0.0567894	rheumatoid arthritis	disease
K1779	GSM2449642	R028	xcell.DC	2.35846e-18	rheumatoid arthritis	disease
K1779	GSM2449642	R028	xcell.Eosinophils	0.166675	rheumatoid arthritis	disease
K1779	GSM2449642	R028	xcell.Erythrocytes	0.116904	rheumatoid arthritis	disease
K1779	GSM2449642	R028	xcell.GMP	0.0356142	rheumatoid arthritis	disease
K1779	GSM2449642	R028	xcell.HSC	0.00261693	rheumatoid arthritis	disease
K1779	GSM2449642	R028	xcell.iDC	0	rheumatoid arthritis	disease
K1779	GSM2449642	R028	xcell.Macrophages	0.0553777	rheumatoid arthritis	disease
K1779	GSM2449642	R028	xcell.Macrophages.M1	0.0186152	rheumatoid arthritis	disease
K1779	GSM2449642	R028	xcell.Macrophages.M2	0.0319896	rheumatoid arthritis	disease
K1779	GSM2449642	R028	xcell.Mast.cells	0	rheumatoid arthritis	disease
K1779	GSM2449642	R028	xcell.Megakaryocytes	0.0766054	rheumatoid arthritis	disease
K1779	GSM2449642	R028	xcell.Memory.B.cells	6.25331e-18	rheumatoid arthritis	disease
K1779	GSM2449642	R028	xcell.MEP	0.0225658	rheumatoid arthritis	disease
K1779	GSM2449642	R028	xcell.Monocytes	0.00798451	rheumatoid arthritis	disease
K1779	GSM2449642	R028	xcell.MPP	0	rheumatoid arthritis	disease
K1779	GSM2449642	R028	xcell.MSC	8.94533e-18	rheumatoid arthritis	disease
K1779	GSM2449642	R028	xcell.naive.B.cells	0.00265456	rheumatoid arthritis	disease
K1779	GSM2449642	R028	xcell.Neutrophils	0.11677	rheumatoid arthritis	disease
K1779	GSM2449642	R028	xcell.NK.cells	0	rheumatoid arthritis	disease
K1779	GSM2449642	R028	xcell.NKT	0.337469	rheumatoid arthritis	disease
K1779	GSM2449642	R028	xcell.pDC	0	rheumatoid arthritis	disease
K1779	GSM2449642	R028	xcell.Plasma.cells	0.0802591	rheumatoid arthritis	disease
K1779	GSM2449642	R028	xcell.Platelets	0.0331839	rheumatoid arthritis	disease
K1779	GSM2449642	R028	xcell.pro.B.cells	2.2454e-17	rheumatoid arthritis	disease
K1779	GSM2449642	R028	xcell.Tgd.cells	6.34877e-20	rheumatoid arthritis	disease
K1779	GSM2449642	R028	xcell.Th1.cells	0.103654	rheumatoid arthritis	disease
K1779	GSM2449642	R028	xcell.Th2.cells	0.0453607	rheumatoid arthritis	disease
K1779	GSM2449642	R028	xcell.Tregs	0.0468534	rheumatoid arthritis	disease
K1780	GSM2449693	R061	xcell.aDC	0	rheumatoid arthritis	disease	tocilizumab	IR
K1780	GSM2449693	R061	xcell.B.cells	0.00575838	rheumatoid arthritis	disease	tocilizumab	IR
K1780	GSM2449693	R061	xcell.Basophils	1.64269e-17	rheumatoid arthritis	disease	tocilizumab	IR
K1780	GSM2449693	R061	xcell.CD4.memory.T.cells	0.257635	rheumatoid arthritis	disease	tocilizumab	IR
K1780	GSM2449693	R061	xcell.CD4.naive.T.cells	0	rheumatoid arthritis	disease	tocilizumab	IR
K1780	GSM2449693	R061	xcell.CD4.T.cells	0.11665	rheumatoid arthritis	disease	tocilizumab	IR
K1780	GSM2449693	R061	xcell.CD4.Tcm	0.0277378	rheumatoid arthritis	disease	tocilizumab	IR
K1780	GSM2449693	R061	xcell.CD4.Tem	0.0161798	rheumatoid arthritis	disease	tocilizumab	IR
K1780	GSM2449693	R061	xcell.CD8.naive.T.cells	0.105133	rheumatoid arthritis	disease	tocilizumab	IR
K1780	GSM2449693	R061	xcell.CD8.T.cells	0.113799	rheumatoid arthritis	disease	tocilizumab	IR
K1780	GSM2449693	R061	xcell.CD8.Tcm	0.108085	rheumatoid arthritis	disease	tocilizumab	IR
K1780	GSM2449693	R061	xcell.CD8.Tem	0.0634661	rheumatoid arthritis	disease	tocilizumab	IR
K1780	GSM2449693	R061	xcell.cDC	0.0494867	rheumatoid arthritis	disease	tocilizumab	IR
K1780	GSM2449693	R061	xcell.Class.switched.memory.B.cells	0.00511977	rheumatoid arthritis	disease	tocilizumab	IR
K1780	GSM2449693	R061	xcell.CLP	0.0974774	rheumatoid arthritis	disease	tocilizumab	IR
K1780	GSM2449693	R061	xcell.CMP	0	rheumatoid arthritis	disease	tocilizumab	IR
K1780	GSM2449693	R061	xcell.DC	0.00780727	rheumatoid arthritis	disease	tocilizumab	IR
K1780	GSM2449693	R061	xcell.Eosinophils	0.282664	rheumatoid arthritis	disease	tocilizumab	IR
K1780	GSM2449693	R061	xcell.Erythrocytes	0.015517	rheumatoid arthritis	disease	tocilizumab	IR
K1780	GSM2449693	R061	xcell.GMP	0.0214108	rheumatoid arthritis	disease	tocilizumab	IR
K1780	GSM2449693	R061	xcell.HSC	0.00511022	rheumatoid arthritis	disease	tocilizumab	IR
K1780	GSM2449693	R061	xcell.iDC	0.0199585	rheumatoid arthritis	disease	tocilizumab	IR
K1780	GSM2449693	R061	xcell.Macrophages	0.0624717	rheumatoid arthritis	disease	tocilizumab	IR
K1780	GSM2449693	R061	xcell.Macrophages.M1	0.0193204	rheumatoid arthritis	disease	tocilizumab	IR
K1780	GSM2449693	R061	xcell.Macrophages.M2	0.0340742	rheumatoid arthritis	disease	tocilizumab	IR
K1780	GSM2449693	R061	xcell.Mast.cells	2.31772e-19	rheumatoid arthritis	disease	tocilizumab	IR
K1780	GSM2449693	R061	xcell.Megakaryocytes	0.170739	rheumatoid arthritis	disease	tocilizumab	IR
K1780	GSM2449693	R061	xcell.Memory.B.cells	6.80525e-18	rheumatoid arthritis	disease	tocilizumab	IR
K1780	GSM2449693	R061	xcell.MEP	8.05589e-18	rheumatoid arthritis	disease	tocilizumab	IR
K1780	GSM2449693	R061	xcell.Monocytes	7.29702e-19	rheumatoid arthritis	disease	tocilizumab	IR
K1780	GSM2449693	R061	xcell.MPP	0.0613776	rheumatoid arthritis	disease	tocilizumab	IR
K1780	GSM2449693	R061	xcell.MSC	0.0717164	rheumatoid arthritis	disease	tocilizumab	IR
K1780	GSM2449693	R061	xcell.naive.B.cells	0	rheumatoid arthritis	disease	tocilizumab	IR
K1780	GSM2449693	R061	xcell.Neutrophils	0.124994	rheumatoid arthritis	disease	tocilizumab	IR
K1780	GSM2449693	R061	xcell.NK.cells	0.034033	rheumatoid arthritis	disease	tocilizumab	IR
K1780	GSM2449693	R061	xcell.NKT	0.192663	rheumatoid arthritis	disease	tocilizumab	IR
K1780	GSM2449693	R061	xcell.pDC	0	rheumatoid arthritis	disease	tocilizumab	IR
K1780	GSM2449693	R061	xcell.Plasma.cells	0.0693566	rheumatoid arthritis	disease	tocilizumab	IR
K1780	GSM2449693	R061	xcell.Platelets	0.0676372	rheumatoid arthritis	disease	tocilizumab	IR
K1780	GSM2449693	R061	xcell.pro.B.cells	5.81631e-18	rheumatoid arthritis	disease	tocilizumab	IR
K1780	GSM2449693	R061	xcell.Tgd.cells	0.0601411	rheumatoid arthritis	disease	tocilizumab	IR
K1780	GSM2449693	R061	xcell.Th1.cells	0.178533	rheumatoid arthritis	disease	tocilizumab	IR
K1780	GSM2449693	R061	xcell.Th2.cells	0.00438951	rheumatoid arthritis	disease	tocilizumab	IR
K1780	GSM2449693	R061	xcell.Tregs	0.0457325	rheumatoid arthritis	disease	tocilizumab	IR
K1835	GSM2449694	R045	xcell.aDC	4.89395e-05	rheumatoid arthritis	disease	methothrexene	R
K1835	GSM2449694	R045	xcell.B.cells	0.0610169	rheumatoid arthritis	disease	methothrexene	R
K1835	GSM2449694	R045	xcell.Basophils	4.27343e-19	rheumatoid arthritis	disease	methothrexene	R
K1835	GSM2449694	R045	xcell.CD4.memory.T.cells	0.247716	rheumatoid arthritis	disease	methothrexene	R
K1835	GSM2449694	R045	xcell.CD4.naive.T.cells	0.0501031	rheumatoid arthritis	disease	methothrexene	R
K1835	GSM2449694	R045	xcell.CD4.T.cells	0.143185	rheumatoid arthritis	disease	methothrexene	R
K1835	GSM2449694	R045	xcell.CD4.Tcm	0.0720899	rheumatoid arthritis	disease	methothrexene	R
K1835	GSM2449694	R045	xcell.CD4.Tem	0.0214296	rheumatoid arthritis	disease	methothrexene	R
K1835	GSM2449694	R045	xcell.CD8.naive.T.cells	0.0696645	rheumatoid arthritis	disease	methothrexene	R
K1835	GSM2449694	R045	xcell.CD8.T.cells	0.176786	rheumatoid arthritis	disease	methothrexene	R
K1835	GSM2449694	R045	xcell.CD8.Tcm	0.142912	rheumatoid arthritis	disease	methothrexene	R
K1835	GSM2449694	R045	xcell.CD8.Tem	0.110606	rheumatoid arthritis	disease	methothrexene	R
K1835	GSM2449694	R045	xcell.cDC	0.0290226	rheumatoid arthritis	disease	methothrexene	R
K1835	GSM2449694	R045	xcell.Class.switched.memory.B.cells	0.0443608	rheumatoid arthritis	disease	methothrexene	R
K1835	GSM2449694	R045	xcell.CLP	0.0696266	rheumatoid arthritis	disease	methothrexene	R
K1835	GSM2449694	R045	xcell.CMP	0	rheumatoid arthritis	disease	methothrexene	R
K1835	GSM2449694	R045	xcell.DC	0	rheumatoid arthritis	disease	methothrexene	R
K1835	GSM2449694	R045	xcell.Eosinophils	0.293283	rheumatoid arthritis	disease	methothrexene	R
K1835	GSM2449694	R045	xcell.Erythrocytes	0.171993	rheumatoid arthritis	disease	methothrexene	R
K1835	GSM2449694	R045	xcell.GMP	0	rheumatoid arthritis	disease	methothrexene	R
K1835	GSM2449694	R045	xcell.HSC	0.022189	rheumatoid arthritis	disease	methothrexene	R
K1835	GSM2449694	R045	xcell.iDC	0.00324302	rheumatoid arthritis	disease	methothrexene	R
K1835	GSM2449694	R045	xcell.Macrophages	0.0160544	rheumatoid arthritis	disease	methothrexene	R
K1835	GSM2449694	R045	xcell.Macrophages.M1	0.00135633	rheumatoid arthritis	disease	methothrexene	R
K1835	GSM2449694	R045	xcell.Macrophages.M2	0.0116645	rheumatoid arthritis	disease	methothrexene	R
K1835	GSM2449694	R045	xcell.Mast.cells	0.0201336	rheumatoid arthritis	disease	methothrexene	R
K1835	GSM2449694	R045	xcell.Megakaryocytes	0.132507	rheumatoid arthritis	disease	methothrexene	R
K1835	GSM2449694	R045	xcell.Memory.B.cells	0.00980315	rheumatoid arthritis	disease	methothrexene	R
K1835	GSM2449694	R045	xcell.MEP	0	rheumatoid arthritis	disease	methothrexene	R
K1835	GSM2449694	R045	xcell.Monocytes	1.09002e-19	rheumatoid arthritis	disease	methothrexene	R
K1835	GSM2449694	R045	xcell.MPP	0.0775214	rheumatoid arthritis	disease	methothrexene	R
K1835	GSM2449694	R045	xcell.MSC	0.25585	rheumatoid arthritis	disease	methothrexene	R
K1835	GSM2449694	R045	xcell.naive.B.cells	0.0563489	rheumatoid arthritis	disease	methothrexene	R
K1835	GSM2449694	R045	xcell.Neutrophils	0.0705721	rheumatoid arthritis	disease	methothrexene	R
K1835	GSM2449694	R045	xcell.NK.cells	0.0344713	rheumatoid arthritis	disease	methothrexene	R
K1835	GSM2449694	R045	xcell.NKT	0.180525	rheumatoid arthritis	disease	methothrexene	R
K1835	GSM2449694	R045	xcell.pDC	2.36442e-18	rheumatoid arthritis	disease	methothrexene	R
K1835	GSM2449694	R045	xcell.Plasma.cells	0.00766354	rheumatoid arthritis	disease	methothrexene	R
K1835	GSM2449694	R045	xcell.Platelets	0.0894019	rheumatoid arthritis	disease	methothrexene	R
K1835	GSM2449694	R045	xcell.pro.B.cells	7.91487e-19	rheumatoid arthritis	disease	methothrexene	R
K1835	GSM2449694	R045	xcell.Tgd.cells	0.0635906	rheumatoid arthritis	disease	methothrexene	R
K1835	GSM2449694	R045	xcell.Th1.cells	0.167607	rheumatoid arthritis	disease	methothrexene	R
K1835	GSM2449694	R045	xcell.Th2.cells	0.014169	rheumatoid arthritis	disease	methothrexene	R
K1835	GSM2449694	R045	xcell.Tregs	0.0325727	rheumatoid arthritis	disease	methothrexene	R
K1837	GSM2449695	R060	xcell.aDC	0.00682873	rheumatoid arthritis	disease	tocilizumab	R
K1837	GSM2449695	R060	xcell.B.cells	0.16086	rheumatoid arthritis	disease	tocilizumab	R
K1837	GSM2449695	R060	xcell.Basophils	1.6873e-18	rheumatoid arthritis	disease	tocilizumab	R
K1837	GSM2449695	R060	xcell.CD4.memory.T.cells	0.285735	rheumatoid arthritis	disease	tocilizumab	R
K1837	GSM2449695	R060	xcell.CD4.naive.T.cells	0.0314341	rheumatoid arthritis	disease	tocilizumab	R
K1837	GSM2449695	R060	xcell.CD4.T.cells	0.135831	rheumatoid arthritis	disease	tocilizumab	R
K1837	GSM2449695	R060	xcell.CD4.Tcm	0.0682535	rheumatoid arthritis	disease	tocilizumab	R
K1837	GSM2449695	R060	xcell.CD4.Tem	0.0651928	rheumatoid arthritis	disease	tocilizumab	R
K1837	GSM2449695	R060	xcell.CD8.naive.T.cells	0.055774	rheumatoid arthritis	disease	tocilizumab	R
K1837	GSM2449695	R060	xcell.CD8.T.cells	0.1112	rheumatoid arthritis	disease	tocilizumab	R
K1837	GSM2449695	R060	xcell.CD8.Tcm	0.109496	rheumatoid arthritis	disease	tocilizumab	R
K1837	GSM2449695	R060	xcell.CD8.Tem	0.0701238	rheumatoid arthritis	disease	tocilizumab	R
K1837	GSM2449695	R060	xcell.cDC	0.0985251	rheumatoid arthritis	disease	tocilizumab	R
K1837	GSM2449695	R060	xcell.Class.switched.memory.B.cells	0.0904449	rheumatoid arthritis	disease	tocilizumab	R
K1837	GSM2449695	R060	xcell.CLP	0.101379	rheumatoid arthritis	disease	tocilizumab	R
K1837	GSM2449695	R060	xcell.CMP	1.28577e-18	rheumatoid arthritis	disease	tocilizumab	R
K1837	GSM2449695	R060	xcell.DC	0	rheumatoid arthritis	disease	tocilizumab	R
[truncated: 8,563 more rows]

## Sheet: GSE93777_cibersort
# The CLARITY trial (NCT00213135) was designed as a double-blind, placebo-controlled study to evaluate the efficacy and safety of oral cladribine in patients with RRMS. Expression profiling of the whole blood of 189 patients collected at week 96 post-baseline was performed using Human Array U133 Plus 2.0.
[truncated: 5,260 more rows]
